# Supplementary material for: Dibenzo[a,e]penta­cyclo­[12.2.1.16,9.02,13.05.10]octa­deca-2(13),5(10)-diene
Source: Acta Crystallogr Sect E Struct Rep Online. 2011 Nov 5;67(Pt 12):o3209. doi: 10.1107/S160053681104493X (PMC3238874; doi:10.1107/S160053681104493X)
Supplement: Supplementary file 1 [file e-67-o3209-sup1.cif]

##############################################################################
#                                                                            #
# This CIF contains the data in a paper accepted for publication in          #
# Acta Crystallographica Section E. It conforms to the requirements of       #
# Notes for Authors for Acta Crystallographica Section E, and has been       #
# peer reviewed under the auspices of the IUCr Commission on Journals.       #
#                                                                            #
# Full details of the Crystallographic Information File format               #
# are given in the paper "The Crystallographic Information File (CIF):       #
# a New Standard Archive File for Crystallography" by S. R. Hall, F. H.      #
# Allen and I. D. Brown [Acta Cryst. (1991), A47, 655-685].                  #
#                                                                            #
# The current version of the core CIF dictionary is obtainable from          #
# ftp://ftp.iucr.org/pub/cif_core.dic.                                       #
#                                                                            #
# Software is freely available for graphical display of the structure(s)     #
# in this CIF. For information consult the CIF software page                 #
# http://www.iucr.org/resources/cif/software.                                #
#                                                                            #
# This file may be used for bona fide research purposes within the           #
# scientific community so long as proper attribution is given to the journal # 
# article from which it was obtained.                                        #
#                                                                            #
##############################################################################
data_global
_audit_creation_method     'WinGX routine CIF_UPDATE'
_audit_conform_dict_name     cif_core.dic
_audit_conform_dict_version     2.3
_journal_date_recd_electronic     2011-10-11
_journal_date_accepted     2011-10-26
_journal_name_full     'Acta Crystallographica, Section E'
_journal_year     2011
_journal_volume     67
_journal_issue     12
_journal_page_first     o3209
_journal_page_last     o3209
_journal_paper_category     QO
_journal_coeditor_code     MW2032
_publ_contact_author_name     'Fronczek, Frank R.'
_publ_contact_author_address
;
Department of Chemistry
Louisiana State University
Baton Rouge
LA 70803-1804
USA
;
_publ_contact_author_email     ffroncz@lsu.edu
_publ_contact_author_fax     '225-578-3458'
_publ_contact_author_phone     '225-578-8270'
_publ_section_title
;\
Dibenzo[<i>a</i>,<i>e</i>]pentacyclo[12.2.1.1^6,9^.0^2,13^.0^5.10^]octadeca-\
2(13),5(10)-diene
;
loop_
    _publ_author_name
    _publ_author_footnote
    _publ_author_address
    'Gautreaux, Dixie' .
;
Department of Chemistry
Louisiana State University
Baton Rouge
LA 70803-1804
USA
;
    'Nauman, Tamara R. Schaller' .
;
Department of Chemistry
Louisiana State University
Baton Rouge
LA 70803-1804
USA
;
    'Fronczek, Frank R.' .
;
Department of Chemistry
Louisiana State University
Baton Rouge
LA 70803-1804
USA
;
    'Watkins, Steven F.' .
;
Department of Chemistry
Louisiana State University
Baton Rouge
LA 70803-1804
USA
;
data_I
_audit_creation_method     'WinGX routine CIF_UPDATE'
_chemical_name_systematic
;
Dibenzo[<i>a</i>,<i>e</i>]pentacyclo[12.2.1.1^6,9^.0^2,13^.0^5.10^]octadeca-
2(13),5(10)-diene
;
_chemical_formula_moiety     'C26 H24'
_chemical_formula_sum     'C26 H24'
_chemical_formula_weight     336.45
_chemical_melting_point     ?
_symmetry_cell_setting     triclinic
_symmetry_space_group_name_H-M     'P -1'
_symmetry_space_group_name_Hall     '-P 1'
loop_
    _symmetry_equiv_pos_as_xyz
    'x, y, z'
    '-x, -y, -z'
_cell_length_a     9.6962(4)
_cell_length_b     9.7754(4)
_cell_length_c     10.3676(4)
_cell_angle_alpha     77.896(2)
_cell_angle_beta     63.781(2)
_cell_angle_gamma     85.497(2)
_cell_volume     861.87(6)
_cell_formula_units_Z     2
_cell_measurement_reflns_used     4596
_cell_measurement_theta_min     2.546
_cell_measurement_theta_max     30.034
_cell_measurement_temperature     90.0(5)
_cell_measurement_pressure     101.3
_exptl_crystal_description     prism
_exptl_crystal_colour     colorless
_exptl_crystal_size_max     0.48
_exptl_crystal_size_mid     0.48
_exptl_crystal_size_min     0.22
_exptl_crystal_density_diffrn     1.296
_exptl_crystal_density_method     'not measured'
_exptl_crystal_F_000     360
_exptl_absorpt_coefficient_mu     0.073
_exptl_absorpt_correction_type     multi-scan
_exptl_absorpt_process_details     '(SCALEPACK; Otwinowski & Minor, 1997)'
_exptl_absorpt_correction_T_min     0.9659
_exptl_absorpt_correction_T_max     0.9841
_diffrn_ambient_temperature     90.0(5)
_diffrn_radiation_type     MoK\a
_diffrn_radiation_wavelength     0.71073
_diffrn_radiation_source     'sealed tube'
_diffrn_radiation_monochromator     'horizonally mounted graphite crystal'
_diffrn_measurement_device_type     'Nonius KappaCCD'
_diffrn_measurement_device     '95mm CCD camera on \k-goniostat'
_diffrn_measurement_method     'CCD rotation images, thick slices'
_diffrn_detector_area_resol_mean     9
_diffrn_reflns_number     8966
_diffrn_reflns_av_R_equivalents     0.0236
_diffrn_reflns_theta_min     2.77
_diffrn_reflns_theta_max     30.03
_diffrn_reflns_theta_full     25
_diffrn_measured_fraction_theta_max     0.996
_diffrn_measured_fraction_theta_full     0.998
_diffrn_reflns_limit_h_min     -13
_diffrn_reflns_limit_h_max     13
_diffrn_reflns_limit_k_min     -13
_diffrn_reflns_limit_k_max     13
_diffrn_reflns_limit_l_min     -14
_diffrn_reflns_limit_l_max     14
_reflns_number_total     5019
_reflns_number_gt     4347
_reflns_threshold_expression     I>2\s(I)
_refine_ls_structure_factor_coef     Fsqd
_refine_ls_matrix_type     full
_refine_ls_R_factor_gt     0.0450
_refine_ls_wR_factor_ref     0.1210
_refine_ls_goodness_of_fit_ref     1.045
_refine_ls_restrained_S_all     1.045
_refine_ls_number_reflns     5019
_refine_ls_number_parameters     236
_refine_ls_number_restraints     0
_refine_ls_number_constraints     0
_refine_ls_hydrogen_treatment     constr
_refine_ls_weighting_scheme     calc
_refine_ls_weighting_details
         'calc w=1/[\s^2^(Fo^2^)+(0.0535P)^2^+0.4358P] where P=(Fo^2^+2Fc^2^)/3'
_atom_sites_solution_hydrogens     geom
_atom_sites_solution_primary     direct
_atom_sites_solution_secondary     difmap
_refine_ls_shift/su_max     0.001
_refine_diff_density_max     0.414
_refine_diff_density_min     -0.249
_refine_ls_extinction_method     'SHELXL97 (Sheldrick, 2008)'
_refine_ls_extinction_coef     0.015(4)
_refine_ls_extinction_expression
                                    Fc^*^=kFc[1+0.001xFc^2^\l^3^/sin(2\q)]^-1/4^
loop_
    _atom_type_symbol
    _atom_type_description
    _atom_type_scat_dispersion_real
    _atom_type_scat_dispersion_imag
    _atom_type_scat_source
    C C 0.0033 0.0016 'International Tables Vol C Tables 4.2.6.8 and 6.1.1.4'
    H H 0 0 'International Tables Vol C Tables 4.2.6.8 and 6.1.1.4'
_computing_data_collection     'COLLECT (Nonius, 2000)'
_computing_cell_refinement     'SCALEPACK (Otwinowski & Minor, 1997)'
_computing_data_reduction     'DENZO and SCALEPACK (Otwinowski & Minor, 1997)'
_computing_structure_solution     'SHELXS86 (Sheldrick, 2008)'
_computing_structure_refinement     'SHELXL97 (Sheldrick, 2008)'
_computing_molecular_graphics     'ORTEP-3 for Windows (Farrugia, 1997)'
_computing_publication_material     'WinGX (Farrugia, 1999)'
loop_
    _atom_site_type_symbol
    _atom_site_label
    _atom_site_fract_x
    _atom_site_fract_y
    _atom_site_fract_z
    _atom_site_U_iso_or_equiv
    _atom_site_adp_type
    _atom_site_calc_flag
    _atom_site_refinement_flags
    _atom_site_occupancy
    _atom_site_symmetry_multiplicity
    _atom_site_disorder_assembly
    _atom_site_disorder_group
    C C01 0.28621(12) 0.39958(11) -0.15111(11) 0.0134(2) Uani d . 1 1 . .
    C C02 0.25832(13) 0.47525(12) -0.26849(12) 0.0164(2) Uani d . 1 1 . .
    H H02 0.2906 0.4377 -0.3546 0.020 Uiso calc R 1 1 . .
    C C03 0.18494(13) 0.60324(12) -0.26193(13) 0.0182(2) Uani d . 1 1 . .
    H H03 0.1648 0.6509 -0.3415 0.022 Uiso calc R 1 1 . .
    C C04 0.14123(13) 0.66103(11) -0.13797(13) 0.0172(2) Uani d . 1 1 . .
    H H04 0.0917 0.7489 -0.1325 0.021 Uiso calc R 1 1 . .
    C C05 0.17053(12) 0.58930(11) -0.02231(12) 0.0153(2) Uani d . 1 1 . .
    H H05 0.1424 0.6302 0.0611 0.018 Uiso calc R 1 1 . .
    C C06 0.24068(12) 0.45787(11) -0.02517(11) 0.01283(19) Uani d . 1 1 . .
    C C07 0.27322(12) 0.39265(11) 0.10023(11) 0.01297(19) Uani d . 1 1 . .
    C C08 0.24073(12) 0.26227(11) 0.18361(11) 0.01301(19) Uani d . 1 1 . .
    C C09 0.16507(12) 0.14103(11) 0.17577(11) 0.0130(2) Uani d . 1 1 . .
    C C10 0.04120(12) 0.07520(11) 0.30452(12) 0.0153(2) Uani d . 1 1 . .
    H H10 0.0077 0.1117 0.3914 0.018 Uiso calc R 1 1 . .
    C C11 -0.03322(13) -0.04209(12) 0.30719(13) 0.0175(2) Uani d . 1 1 . .
    H H11 -0.1194 -0.0824 0.3940 0.021 Uiso calc R 1 1 . .
    C C12 0.01873(14) -0.10005(12) 0.18273(13) 0.0187(2) Uani d . 1 1 . .
    H H12 -0.0311 -0.1805 0.1840 0.022 Uiso calc R 1 1 . .
    C C13 0.14420(13) -0.03930(11) 0.05642(12) 0.0169(2) Uani d . 1 1 . .
    H H13 0.1819 -0.0814 -0.0273 0.020 Uiso calc R 1 1 . .
    C C14 0.21718(12) 0.08297(11) 0.04893(12) 0.0137(2) Uani d . 1 1 . .
    C C15 0.35046(12) 0.14034(11) -0.08965(12) 0.0137(2) Uani d . 1 1 . .
    C C16 0.37693(12) 0.27080(11) -0.17235(11) 0.0134(2) Uani d . 1 1 . .
    C C17 0.51686(12) 0.26307(11) -0.31741(12) 0.0151(2) Uani d . 1 1 . .
    H H17 0.5725 0.3538 -0.3743 0.018 Uiso calc R 1 1 . .
    C C18 0.61003(13) 0.15005(12) -0.26337(13) 0.0171(2) Uani d . 1 1 . .
    H H18A 0.6967 0.1150 -0.3443 0.021 Uiso calc R 1 1 . .
    H H18B 0.6465 0.1803 -0.1982 0.021 Uiso calc R 1 1 . .
    C C19 0.47281(12) 0.04601(11) -0.17980(12) 0.0155(2) Uani d . 1 1 . .
    H H19 0.4917 -0.0432 -0.1226 0.019 Uiso calc R 1 1 . .
    C C20 0.43547(14) 0.03038(12) -0.30813(13) 0.0179(2) Uani d . 1 1 . .
    H H20A 0.5039 -0.0380 -0.3645 0.021 Uiso calc R 1 1 . .
    H H20B 0.3271 0.0006 -0.2711 0.021 Uiso calc R 1 1 . .
    C C21 0.46571(14) 0.18041(12) -0.40311(12) 0.0183(2) Uani d . 1 1 . .
    H H21A 0.3713 0.2199 -0.4096 0.022 Uiso calc R 1 1 . .
    H H21B 0.5479 0.1811 -0.5033 0.022 Uiso calc R 1 1 . .
    C C22 0.27239(12) 0.26323(11) 0.31521(12) 0.0142(2) Uani d . 1 1 . .
    H H22 0.2899 0.1695 0.3663 0.017 Uiso calc R 1 1 . .
    C C23 0.40970(12) 0.36642(12) 0.24377(12) 0.0158(2) Uani d . 1 1 . .
    H H23A 0.5024 0.3309 0.1687 0.019 Uiso calc R 1 1 . .
    H H23B 0.4350 0.3968 0.3162 0.019 Uiso calc R 1 1 . .
    C C24 0.32682(12) 0.47954(11) 0.17707(12) 0.0146(2) Uani d . 1 1 . .
    H H24 0.3892 0.5655 0.1138 0.018 Uiso calc R 1 1 . .
    C C25 0.18178(13) 0.50237(12) 0.31881(12) 0.0170(2) Uani d . 1 1 . .
    H H25A 0.2046 0.5684 0.3676 0.020 Uiso calc R 1 1 . .
    H H25B 0.0949 0.5382 0.2962 0.020 Uiso calc R 1 1 . .
    C C26 0.14585(13) 0.35287(12) 0.41540(12) 0.0163(2) Uani d . 1 1 . .
    H H26A 0.0416 0.3206 0.4391 0.020 Uiso calc R 1 1 . .
    H H26B 0.1545 0.3495 0.5077 0.020 Uiso calc R 1 1 . .
loop_
    _atom_site_aniso_label
    _atom_site_aniso_U_11
    _atom_site_aniso_U_22
    _atom_site_aniso_U_33
    _atom_site_aniso_U_12
    _atom_site_aniso_U_13
    _atom_site_aniso_U_23
    C01 0.0133(4) 0.0118(4) 0.0146(5) 0.0001(3) -0.0060(4) -0.0017(4)
    C02 0.0187(5) 0.0156(5) 0.0160(5) 0.0007(4) -0.0090(4) -0.0022(4)
    C03 0.0195(5) 0.0166(5) 0.0198(5) 0.0010(4) -0.0116(4) 0.0003(4)
    C04 0.0165(5) 0.0129(5) 0.0225(5) 0.0023(4) -0.0099(4) -0.0017(4)
    C05 0.0150(5) 0.0124(5) 0.0177(5) 0.0012(4) -0.0065(4) -0.0030(4)
    C06 0.0122(4) 0.0114(4) 0.0141(4) -0.0002(3) -0.0055(4) -0.0014(3)
    C07 0.0125(4) 0.0125(5) 0.0136(4) 0.0016(3) -0.0053(4) -0.0034(4)
    C08 0.0126(4) 0.0134(5) 0.0129(4) 0.0017(3) -0.0054(4) -0.0028(4)
    C09 0.0140(4) 0.0112(4) 0.0145(5) 0.0016(3) -0.0076(4) -0.0009(3)
    C10 0.0165(5) 0.0141(5) 0.0151(5) 0.0005(4) -0.0075(4) -0.0008(4)
    C11 0.0174(5) 0.0149(5) 0.0183(5) -0.0020(4) -0.0077(4) 0.0016(4)
    C12 0.0212(5) 0.0137(5) 0.0222(5) -0.0026(4) -0.0111(4) -0.0006(4)
    C13 0.0204(5) 0.0136(5) 0.0182(5) 0.0005(4) -0.0098(4) -0.0033(4)
    C14 0.0151(4) 0.0117(4) 0.0153(5) 0.0017(3) -0.0080(4) -0.0019(4)
    C15 0.0145(4) 0.0134(5) 0.0147(5) 0.0020(4) -0.0073(4) -0.0046(4)
    C16 0.0138(4) 0.0142(5) 0.0138(4) 0.0018(4) -0.0068(4) -0.0043(4)
    C17 0.0150(5) 0.0157(5) 0.0141(5) 0.0016(4) -0.0055(4) -0.0043(4)
    C18 0.0144(5) 0.0185(5) 0.0191(5) 0.0034(4) -0.0071(4) -0.0063(4)
    C19 0.0169(5) 0.0138(5) 0.0170(5) 0.0033(4) -0.0081(4) -0.0049(4)
    C20 0.0207(5) 0.0164(5) 0.0191(5) 0.0028(4) -0.0096(4) -0.0076(4)
    C21 0.0221(5) 0.0189(5) 0.0157(5) 0.0018(4) -0.0089(4) -0.0057(4)
    C22 0.0146(4) 0.0142(5) 0.0136(4) 0.0006(4) -0.0063(4) -0.0024(4)
    C23 0.0149(5) 0.0174(5) 0.0159(5) -0.0007(4) -0.0074(4) -0.0027(4)
    C24 0.0156(5) 0.0136(5) 0.0148(5) -0.0002(4) -0.0067(4) -0.0029(4)
    C25 0.0191(5) 0.0154(5) 0.0169(5) 0.0019(4) -0.0075(4) -0.0057(4)
    C26 0.0173(5) 0.0169(5) 0.0139(5) 0.0005(4) -0.0058(4) -0.0038(4)
_geom_special_details
;
All e.s.d.'s (except the e.s.d. in the dihedral angle between two l.s. planes)
are estimated using the full covariance matrix. The cell e.s.d.'s are taken
into account individually in the estimation of e.s.d.'s in distances, angles
and torsion angles; correlations between e.s.d.'s in cell parameters are only
used when they are defined by crystal symmetry. An approximate (isotropic)
treatment of cell e.s.d.'s is used for estimating e.s.d.'s involving l.s.
planes.
;
loop_
    _geom_bond_atom_site_label_1
    _geom_bond_atom_site_label_2
    _geom_bond_site_symmetry_2
    _geom_bond_distance
    _geom_bond_publ_flag
    C01 C02 . 1.4082(14) ?
    C01 C06 . 1.4099(15) ?
    C01 C16 . 1.4758(14) ?
    C02 C03 . 1.3891(15) ?
    C02 H02 . 0.9500 ?
    C03 C04 . 1.3914(16) ?
    C03 H03 . 0.9500 ?
    C04 C05 . 1.3883(15) ?
    C04 H04 . 0.9500 ?
    C05 C06 . 1.4054(14) ?
    C05 H05 . 0.9500 ?
    C06 C07 . 1.4763(14) ?
    C07 C08 . 1.3532(14) ?
    C07 C24 . 1.5314(15) ?
    C08 C09 . 1.4762(14) ?
    C08 C22 . 1.5270(15) ?
    C09 C10 . 1.4082(15) ?
    C09 C14 . 1.4098(15) ?
    C10 C11 . 1.3910(15) ?
    C10 H10 . 0.9500 ?
    C11 C12 . 1.3883(17) ?
    C11 H11 . 0.9500 ?
    C12 C13 . 1.3882(16) ?
    C12 H12 . 0.9500 ?
    C13 C14 . 1.4073(15) ?
    C13 H13 . 0.9500 ?
    C14 C15 . 1.4779(15) ?
    C15 C16 . 1.3512(15) ?
    C15 C19 . 1.5301(15) ?
    C16 C17 . 1.5287(15) ?
    C17 C18 . 1.5433(15) ?
    C17 C21 . 1.5626(15) ?
    C17 H17 . 1.0000 ?
    C18 C19 . 1.5426(16) ?
    C18 H18A . 0.9900 ?
    C18 H18B . 0.9900 ?
    C19 C20 . 1.5634(15) ?
    C19 H19 . 1.0000 ?
    C20 C21 . 1.5534(16) ?
    C20 H20A . 0.9900 ?
    C20 H20B . 0.9900 ?
    C21 H21A . 0.9900 ?
    C21 H21B . 0.9900 ?
    C22 C23 . 1.5378(15) ?
    C22 C26 . 1.5617(15) ?
    C22 H22 . 1.0000 ?
    C23 C24 . 1.5420(15) ?
    C23 H23A . 0.9900 ?
    C23 H23B . 0.9900 ?
    C24 C25 . 1.5650(15) ?
    C24 H24 . 1.0000 ?
    C25 C26 . 1.5550(15) ?
    C25 H25A . 0.9900 ?
    C25 H25B . 0.9900 ?
    C26 H26A . 0.9900 ?
    C26 H26B . 0.9900 ?
loop_
    _geom_angle_atom_site_label_1
    _geom_angle_atom_site_label_2
    _geom_angle_atom_site_label_3
    _geom_angle_site_symmetry_1
    _geom_angle_site_symmetry_3
    _geom_angle
    _geom_angle_publ_flag
    C02 C01 C06 . . 118.50(10) ?
    C02 C01 C16 . . 118.22(9) ?
    C06 C01 C16 . . 122.92(9) ?
    C03 C02 C01 . . 121.88(10) ?
    C03 C02 H02 . . 119.1 ?
    C01 C02 H02 . . 119.1 ?
    C02 C03 C04 . . 119.48(10) ?
    C02 C03 H03 . . 120.3 ?
    C04 C03 H03 . . 120.3 ?
    C05 C04 C03 . . 119.47(10) ?
    C05 C04 H04 . . 120.3 ?
    C03 C04 H04 . . 120.3 ?
    C04 C05 C06 . . 121.88(10) ?
    C04 C05 H05 . . 119.1 ?
    C06 C05 H05 . . 119.1 ?
    C05 C06 C01 . . 118.76(10) ?
    C05 C06 C07 . . 117.87(9) ?
    C01 C06 C07 . . 123.22(9) ?
    C08 C07 C06 . . 130.51(10) ?
    C08 C07 C24 . . 106.88(9) ?
    C06 C07 C24 . . 121.69(9) ?
    C07 C08 C09 . . 131.06(10) ?
    C07 C08 C22 . . 107.00(9) ?
    C09 C08 C22 . . 121.23(9) ?
    C10 C09 C14 . . 118.74(10) ?
    C10 C09 C08 . . 117.94(9) ?
    C14 C09 C08 . . 123.18(9) ?
    C11 C10 C09 . . 121.42(10) ?
    C11 C10 H10 . . 119.3 ?
    C09 C10 H10 . . 119.3 ?
    C12 C11 C10 . . 119.87(10) ?
    C12 C11 H11 . . 120.1 ?
    C10 C11 H11 . . 120.1 ?
    C13 C12 C11 . . 119.37(10) ?
    C13 C12 H12 . . 120.3 ?
    C11 C12 H12 . . 120.3 ?
    C12 C13 C14 . . 121.84(10) ?
    C12 C13 H13 . . 119.1 ?
    C14 C13 H13 . . 119.1 ?
    C13 C14 C09 . . 118.66(10) ?
    C13 C14 C15 . . 118.30(10) ?
    C09 C14 C15 . . 122.96(9) ?
    C16 C15 C14 . . 129.94(10) ?
    C16 C15 C19 . . 107.15(9) ?
    C14 C15 C19 . . 122.01(9) ?
    C15 C16 C01 . . 131.40(10) ?
    C15 C16 C17 . . 106.96(9) ?
    C01 C16 C17 . . 121.07(9) ?
    C16 C17 C18 . . 100.22(8) ?
    C16 C17 C21 . . 107.22(9) ?
    C18 C17 C21 . . 100.36(9) ?
    C16 C17 H17 . . 115.6 ?
    C18 C17 H17 . . 115.6 ?
    C21 C17 H17 . . 115.6 ?
    C19 C18 C17 . . 93.53(8) ?
    C19 C18 H18A . . 113.0 ?
    C17 C18 H18A . . 113.0 ?
    C19 C18 H18B . . 113.0 ?
    C17 C18 H18B . . 113.0 ?
    H18A C18 H18B . . 110.4 ?
    C15 C19 C18 . . 100.09(8) ?
    C15 C19 C20 . . 107.17(9) ?
    C18 C19 C20 . . 100.24(9) ?
    C15 C19 H19 . . 115.7 ?
    C18 C19 H19 . . 115.7 ?
    C20 C19 H19 . . 115.7 ?
    C21 C20 C19 . . 102.90(9) ?
    C21 C20 H20A . . 111.2 ?
    C19 C20 H20A . . 111.2 ?
    C21 C20 H20B . . 111.2 ?
    C19 C20 H20B . . 111.2 ?
    H20A C20 H20B . . 109.1 ?
    C20 C21 C17 . . 102.78(9) ?
    C20 C21 H21A . . 111.2 ?
    C17 C21 H21A . . 111.2 ?
    C20 C21 H21B . . 111.2 ?
    C17 C21 H21B . . 111.2 ?
    H21A C21 H21B . . 109.1 ?
    C08 C22 C23 . . 100.36(8) ?
    C08 C22 C26 . . 107.65(8) ?
    C23 C22 C26 . . 100.28(9) ?
    C08 C22 H22 . . 115.5 ?
    C23 C22 H22 . . 115.5 ?
    C26 C22 H22 . . 115.5 ?
    C22 C23 C24 . . 93.57(8) ?
    C22 C23 H23A . . 113.0 ?
    C24 C23 H23A . . 113.0 ?
    C22 C23 H23B . . 113.0 ?
    C24 C23 H23B . . 113.0 ?
    H23A C23 H23B . . 110.4 ?
    C07 C24 C23 . . 100.19(8) ?
    C07 C24 C25 . . 106.63(8) ?
    C23 C24 C25 . . 100.53(8) ?
    C07 C24 H24 . . 115.8 ?
    C23 C24 H24 . . 115.8 ?
    C25 C24 H24 . . 115.8 ?
    C26 C25 C24 . . 102.79(8) ?
    C26 C25 H25A . . 111.2 ?
    C24 C25 H25A . . 111.2 ?
    C26 C25 H25B . . 111.2 ?
    C24 C25 H25B . . 111.2 ?
    H25A C25 H25B . . 109.1 ?
    C25 C26 C22 . . 102.68(8) ?
    C25 C26 H26A . . 111.2 ?
    C22 C26 H26A . . 111.2 ?
    C25 C26 H26B . . 111.2 ?
    C22 C26 H26B . . 111.2 ?
    H26A C26 H26B . . 109.1 ?
loop_
    _geom_torsion_atom_site_label_1
    _geom_torsion_atom_site_label_2
    _geom_torsion_atom_site_label_3
    _geom_torsion_atom_site_label_4
    _geom_torsion_site_symmetry_1
    _geom_torsion_site_symmetry_2
    _geom_torsion_site_symmetry_3
    _geom_torsion_site_symmetry_4
    _geom_torsion
    _geom_torsion_publ_flag
    C06 C01 C02 C03 . . . . -1.34(16) ?
    C16 C01 C02 C03 . . . . -174.67(10) ?
    C01 C02 C03 C04 . . . . 1.86(17) ?
    C02 C03 C04 C05 . . . . -0.52(17) ?
    C03 C04 C05 C06 . . . . -1.31(16) ?
    C04 C05 C06 C01 . . . . 1.81(16) ?
    C04 C05 C06 C07 . . . . 177.38(10) ?
    C02 C01 C06 C05 . . . . -0.48(15) ?
    C16 C01 C06 C05 . . . . 172.52(10) ?
    C02 C01 C06 C07 . . . . -175.80(10) ?
    C16 C01 C06 C07 . . . . -2.80(16) ?
    C05 C06 C07 C08 . . . . 130.07(12) ?
    C01 C06 C07 C08 . . . . -54.57(16) ?
    C05 C06 C07 C24 . . . . -37.51(14) ?
    C01 C06 C07 C24 . . . . 137.85(10) ?
    C06 C07 C08 C09 . . . . 1.38(19) ?
    C24 C07 C08 C09 . . . . 170.36(10) ?
    C06 C07 C08 C22 . . . . -168.83(10) ?
    C24 C07 C08 C22 . . . . 0.14(11) ?
    C07 C08 C09 C10 . . . . -128.15(12) ?
    C22 C08 C09 C10 . . . . 40.89(14) ?
    C07 C08 C09 C14 . . . . 56.15(16) ?
    C22 C08 C09 C14 . . . . -134.80(10) ?
    C14 C09 C10 C11 . . . . -2.22(15) ?
    C08 C09 C10 C11 . . . . -178.12(10) ?
    C09 C10 C11 C12 . . . . 2.77(17) ?
    C10 C11 C12 C13 . . . . -0.42(17) ?
    C11 C12 C13 C14 . . . . -2.45(17) ?
    C12 C13 C14 C09 . . . . 2.95(16) ?
    C12 C13 C14 C15 . . . . 179.75(10) ?
    C10 C09 C14 C13 . . . . -0.60(15) ?
    C08 C09 C14 C13 . . . . 175.07(10) ?
    C10 C09 C14 C15 . . . . -177.24(10) ?
    C08 C09 C14 C15 . . . . -1.58(15) ?
    C13 C14 C15 C16 . . . . 127.20(12) ?
    C09 C14 C15 C16 . . . . -56.14(16) ?
    C13 C14 C15 C19 . . . . -40.45(14) ?
    C09 C14 C15 C19 . . . . 136.20(11) ?
    C14 C15 C16 C01 . . . . 2.17(19) ?
    C19 C15 C16 C01 . . . . 171.23(11) ?
    C14 C15 C16 C17 . . . . -169.06(10) ?
    C19 C15 C16 C17 . . . . 0.00(11) ?
    C02 C01 C16 C15 . . . . -130.46(12) ?
    C06 C01 C16 C15 . . . . 56.53(17) ?
    C02 C01 C16 C17 . . . . 39.74(14) ?
    C06 C01 C16 C17 . . . . -133.27(11) ?
    C15 C16 C17 C18 . . . . -33.99(11) ?
    C01 C16 C17 C18 . . . . 153.68(9) ?
    C15 C16 C17 C21 . . . . 70.33(11) ?
    C01 C16 C17 C21 . . . . -102.00(11) ?
    C16 C17 C18 C19 . . . . 51.33(9) ?
    C21 C17 C18 C19 . . . . -58.47(9) ?
    C16 C15 C19 C18 . . . . 33.99(11) ?
    C14 C15 C19 C18 . . . . -155.89(9) ?
    C16 C15 C19 C20 . . . . -70.13(11) ?
    C14 C15 C19 C20 . . . . 99.99(11) ?
    C17 C18 C19 C15 . . . . -51.23(9) ?
    C17 C18 C19 C20 . . . . 58.45(9) ?
    C15 C19 C20 C21 . . . . 67.15(10) ?
    C18 C19 C20 C21 . . . . -36.87(10) ?
    C19 C20 C21 C17 . . . . 0.10(11) ?
    C16 C17 C21 C20 . . . . -67.52(10) ?
    C18 C17 C21 C20 . . . . 36.70(10) ?
    C07 C08 C22 C23 . . . . -34.13(10) ?
    C09 C08 C22 C23 . . . . 154.49(9) ?
    C07 C08 C22 C26 . . . . 70.26(10) ?
    C09 C08 C22 C26 . . . . -101.12(11) ?
    C08 C22 C23 C24 . . . . 51.37(9) ?
    C26 C22 C23 C24 . . . . -58.90(9) ?
    C08 C07 C24 C23 . . . . 33.77(10) ?
    C06 C07 C24 C23 . . . . -156.07(9) ?
    C08 C07 C24 C25 . . . . -70.56(10) ?
    C06 C07 C24 C25 . . . . 99.60(11) ?
    C22 C23 C24 C07 . . . . -51.19(9) ?
    C22 C23 C24 C25 . . . . 58.03(9) ?
    C07 C24 C25 C26 . . . . 68.46(10) ?
    C23 C24 C25 C26 . . . . -35.62(10) ?
    C24 C25 C26 C22 . . . . -1.28(10) ?
    C08 C22 C26 C25 . . . . -66.56(10) ?
    C23 C22 C26 C25 . . . . 37.88(10) ?
