# Supplementary material for: Dibenzo[a,e]penta­cyclo­[12.2.1.16,9.02,13.05.10]octa­deca-2(13),5(10)-diene
Source: Acta Crystallogr Sect E Struct Rep Online. 2011 Nov 5;67(Pt 12):o3209. doi: 10.1107/S160053681104493X (PMC3238874; doi:10.1107/S160053681104493X)
Supplement: Supplementary file 2 [file e-67-o3209-Isup2.hkl]

#
# h,k,l, Fc-squared, Fo-squared, sigma(Fo-squared) and status flag
#
data_I
_shelx_title ' dixie in P -1'
_shelx_refln_list_code          4
_shelx_F_calc_maximum       92.57
_exptl_crystal_F_000       360.00
_reflns_d_resolution_high  0.7101
 
loop_
 _symmetry_equiv_pos_as_xyz
 'x, y, z'
 '-x, -y, -z'
 
_cell_length_a     9.6962
_cell_length_b     9.7754
_cell_length_c    10.3676
_cell_angle_alpha  77.896
_cell_angle_beta   63.781
_cell_angle_gamma  85.497
 
_shelx_F_squared_multiplier     1.000
 
loop_
 _refln_index_h
 _refln_index_k
 _refln_index_l
 _refln_F_squared_calc
 _refln_F_squared_meas
 _refln_F_squared_sigma
 _refln_observed_status
   2   0   0      987.53      998.68     10.76 o
   3   0   0      696.12      682.26      7.54 o
   4   0   0      230.24      258.61      3.10 o
   5   0   0      175.73      195.45      2.63 o
   6   0   0      170.35      177.71      3.23 o
   7   0   0      144.27      145.91      3.37 o
   8   0   0       66.70       65.37      3.32 o
   9   0   0      210.19      202.43      4.37 o
  10   0   0      114.06      119.50      3.56 o
  11   0   0        0.12        0.40      1.16 o
  12   0   0        1.42        1.38      0.88 o
 -12   1   0       39.34       37.34      2.29 o
 -11   1   0       69.17       77.04      3.11 o
 -10   1   0       23.11       22.49      1.11 o
  -9   1   0      197.47      195.62      5.15 o
  -8   1   0       10.04        8.22      0.62 o
  -7   1   0      169.29      166.09      3.14 o
  -6   1   0       34.71       44.90      3.83 o
  -5   1   0      535.76      577.48      7.94 o
  -4   1   0      194.53      196.68      3.65 o
  -3   1   0       14.60       49.09      2.94 o
  -2   1   0     3072.64     3036.90    182.79 o
  -1   1   0     2867.60     2650.65    201.14 o
   3   1   0      679.63      669.20     14.68 o
   4   1   0       26.62       29.40      0.81 o
   5   1   0       88.72       83.24      1.33 o
   6   1   0       64.32       60.54      1.11 o
   7   1   0        0.59        0.21      0.35 o
   8   1   0        1.93        1.88      0.43 o
   9   1   0        1.60        1.95      0.57 o
  10   1   0        1.19        0.11      0.90 o
  11   1   0        0.49        0.85      0.90 o
  12   1   0      116.26      110.98      4.21 o
 -12   2   0       13.17       14.81      2.83 o
 -11   2   0       21.89       19.42      1.55 o
 -10   2   0       18.08       22.14      4.27 o
  -9   2   0       48.74       51.27      3.04 o
  -8   2   0      614.66      625.07     10.86 o
  -7   2   0      762.93      801.90     14.48 o
  -6   2   0      168.26      189.71      6.24 o
  -5   2   0        4.75        7.88      6.91 o
  -4   2   0       68.20       74.93      1.14 o
  -3   2   0       83.50       91.94      2.01 o
  -2   2   0      630.87      633.04      8.26 o
  -1   2   0      720.45      712.21      7.75 o
   0   2   0     1553.54     1481.50     21.35 o
   1   2   0      788.72      767.41     43.29 o
   2   2   0     1986.81     1902.70     30.60 o
   3   2   0      206.84      213.19      4.45 o
   4   2   0      910.54      942.63     11.29 o
   5   2   0      206.61      219.62      4.17 o
   6   2   0        6.56        6.58      0.34 o
   7   2   0      327.75      320.97      6.75 o
   8   2   0        0.43        1.32      0.69 o
   9   2   0        5.46        6.11      0.68 o
  10   2   0        2.23        1.72      0.85 o
  11   2   0        0.38        0.42      0.82 o
  12   2   0        0.11        1.16      0.93 o
 -11   3   0       20.98       19.26      1.51 o
 -10   3   0       12.22       13.51      0.94 o
  -9   3   0        2.79        2.61      0.54 o
  -8   3   0        3.28        4.10      0.75 o
  -7   3   0      358.94      355.67      6.48 o
  -6   3   0      107.76       97.38      2.76 o
  -5   3   0      252.93      266.28      9.85 o
  -4   3   0       33.84       34.58      0.81 o
  -3   3   0      366.65      395.88      4.91 o
  -2   3   0       58.39       62.50      0.86 o
  -1   3   0      258.12      266.44      3.08 o
   0   3   0       47.98       52.39      0.66 o
   1   3   0        6.87        7.17      0.17 o
   2   3   0     1065.32     1098.33     79.71 o
   3   3   0      437.74      426.56      9.96 o
   4   3   0      228.77      221.21      2.98 o
   5   3   0      579.28      567.76      9.09 o
   6   3   0       22.19       32.06      2.60 o
   7   3   0       78.22       78.84      1.75 o
   8   3   0       25.99       20.75      0.97 o
   9   3   0       35.85       31.77      1.30 o
  10   3   0       23.45       23.55      1.22 o
  11   3   0       56.81       56.74      2.46 o
 -11   4   0       14.25       15.10      1.15 o
 -10   4   0       12.26       12.01      1.46 o
  -9   4   0        2.63        2.60      1.22 o
  -8   4   0       37.53       36.05      1.27 o
  -7   4   0       47.58       44.93      1.32 o
  -6   4   0       70.28       71.12      1.51 o
  -5   4   0       44.29       37.63      0.87 o
  -4   4   0       98.02       93.23      1.93 o
  -3   4   0      288.37      326.83      5.95 o
  -2   4   0       11.75       16.23      1.24 o
  -1   4   0      408.08      443.43      4.65 o
   0   4   0      133.41      143.08      1.57 o
   1   4   0      244.39      256.62     10.59 o
   2   4   0        1.75        0.98      0.40 o
   3   4   0      193.48      183.35      4.56 o
   4   4   0      702.01      754.60     15.27 o
   5   4   0      270.17      238.48      3.81 o
   6   4   0      614.97      633.76      9.84 o
   7   4   0      210.18      211.24      4.16 o
   8   4   0        8.50       11.08      0.68 o
   9   4   0      107.62      102.16      3.11 o
  10   4   0       14.48       15.57      0.99 o
  11   4   0       28.96       28.49      2.43 o
 -11   5   0       80.58       79.76      3.79 o
 -10   5   0       45.62       43.34      2.77 o
  -9   5   0        0.00        0.61      0.96 o
  -8   5   0       62.42       53.58      2.09 o
  -7   5   0        3.26        4.12      0.59 o
  -6   5   0       29.48       31.43      1.46 o
  -5   5   0      281.60      286.83      5.20 o
  -4   5   0       10.81        8.33      0.55 o
  -3   5   0      376.62      381.56     11.15 o
  -2   5   0      121.46      129.57      1.98 o
  -1   5   0        0.87        3.55      0.31 o
   0   5   0       28.93       30.44      0.54 o
   1   5   0      863.69      910.91     18.23 o
   2   5   0      197.36      202.08      2.25 o
   3   5   0        0.87        0.37      0.33 o
   4   5   0      162.83      140.15      3.82 o
   5   5   0      756.42      696.03     16.34 o
   6   5   0      127.05      118.63      2.62 o
   7   5   0      338.64      332.60      7.27 o
   8   5   0       40.74       36.35      1.39 o
   9   5   0      129.57      133.22      5.66 o
  10   5   0        5.09        6.47      1.98 o
  11   5   0        4.24        1.16      2.09 o
 -11   6   0       60.67       53.18      4.55 o
 -10   6   0       19.12       19.11      1.13 o
  -9   6   0        2.84        5.45      0.85 o
  -8   6   0        6.36        6.30      1.03 o
  -7   6   0      118.30      105.62      2.66 o
  -6   6   0        0.40        3.59      0.98 o
  -5   6   0      254.24      271.42      8.53 o
  -4   6   0      563.46      583.50     11.30 o
  -3   6   0      135.25      133.69      3.05 o
  -2   6   0       12.06       15.96      0.47 o
  -1   6   0      442.95      480.14      5.98 o
   0   6   0       52.24       73.22      1.10 o
   1   6   0       19.24       35.72      1.40 o
   2   6   0      217.70      198.67      2.29 o
   3   6   0      598.29      538.76     10.41 o
   4   6   0      478.08      421.87      8.16 o
   5   6   0      317.17      288.31      7.22 o
   6   6   0       98.77       95.27      4.21 o
   7   6   0        2.18        5.46      1.19 o
   8   6   0       66.15       74.24      3.96 o
   9   6   0       44.47       40.17      2.71 o
  10   6   0       27.63       27.25      2.49 o
 -10   7   0        4.42        3.78      1.50 o
  -9   7   0        4.79        4.33      0.99 o
  -8   7   0       20.46       18.76      1.60 o
  -7   7   0      171.70      184.51      5.68 o
  -6   7   0        0.37       -0.42      0.62 o
  -5   7   0       79.56       63.53      1.65 o
  -4   7   0      100.97       86.40      3.03 o
  -3   7   0      182.34      198.55      7.24 o
  -2   7   0       27.78       36.66      0.77 o
  -1   7   0      286.67      279.64      4.18 o
   0   7   0       12.22       13.69      0.42 o
   1   7   0       71.89       71.62      1.51 o
   2   7   0       52.00       60.93      1.23 o
   3   7   0        2.97        0.42      0.95 o
   4   7   0       10.05        7.90      0.61 o
   5   7   0       89.91       84.90      2.08 o
   6   7   0       15.71       12.00      0.83 o
   7   7   0      420.97      438.20     11.31 o
   8   7   0      148.43      169.64      4.78 o
   9   7   0       59.37       55.23      3.87 o
  10   7   0        5.56        6.13      2.18 o
  -9   8   0        4.64        5.20      0.97 o
  -8   8   0       23.70       19.58      1.77 o
  -7   8   0       29.64       32.64      1.42 o
  -6   8   0       42.17       37.15      1.94 o
  -5   8   0       82.67       93.51      2.41 o
  -4   8   0        6.53        2.67      0.67 o
  -3   8   0       54.37       41.97      0.98 o
  -2   8   0      509.96      468.49     11.33 o
  -1   8   0       67.35       64.74      1.23 o
   0   8   0      184.13      169.77      6.22 o
   1   8   0        6.41        5.61      0.49 o
   2   8   0       25.99       21.80      1.74 o
   3   8   0        0.68        1.48      0.60 o
   4   8   0      148.81      126.34      6.31 o
   5   8   0       24.05       23.89      1.08 o
   6   8   0       39.96       37.88      1.72 o
   7   8   0        2.02        1.13      0.77 o
   8   8   0        3.49        2.28      0.93 o
   9   8   0       90.53       94.07      5.68 o
  -9   9   0      159.74      165.94      5.11 o
  -8   9   0       29.93       31.02      1.45 o
  -7   9   0        5.20        4.75      1.29 o
  -6   9   0        0.06        0.75      0.79 o
  -5   9   0        1.87        1.46      0.80 o
  -4   9   0       76.28       67.38      1.81 o
  -3   9   0        0.08        0.13      0.51 o
  -2   9   0        0.11        0.53      0.58 o
  -1   9   0      576.43      514.59     17.64 o
   0   9   0      570.55      534.06     24.33 o
   1   9   0       20.29       17.86      0.74 o
   2   9   0       49.57       43.64      2.74 o
   3   9   0       15.62       13.89      1.77 o
   4   9   0        5.66        4.77      1.12 o
   5   9   0        6.73        4.46      0.86 o
   6   9   0        6.14        4.37      1.23 o
   7   9   0        0.10        2.03      1.31 o
   8   9   0        1.59        1.48      1.38 o
  -8  10   0      212.14      232.67      7.28 o
  -7  10   0       43.60       44.64      2.90 o
  -6  10   0        1.03        2.57      0.74 o
  -5  10   0        5.18        4.23      0.96 o
  -4  10   0       25.60       21.78      1.00 o
  -3  10   0      110.59      102.13      3.31 o
  -2  10   0       36.65       31.96      1.51 o
  -1  10   0      102.72       87.86      3.12 o
   0  10   0      114.11      113.51      2.66 o
   1  10   0      450.75      418.84      8.60 o
   2  10   0       24.89       25.89      1.47 o
   3  10   0        1.01        1.61      1.44 o
   4  10   0       57.37       58.92      3.42 o
   5  10   0       21.75       25.16      1.54 o
   6  10   0        9.48       10.50      1.14 o
   7  10   0       24.36       23.40      1.89 o
   8  10   0       36.47       27.82      2.46 o
  -7  11   0       60.94       64.24      5.07 o
  -6  11   0      353.56      387.39     25.09 o
  -5  11   0        4.88        5.17      1.17 o
  -4  11   0      107.72      123.88      3.82 o
  -3  11   0       26.00       28.86      1.59 o
  -2  11   0       45.25       47.92      2.03 o
  -1  11   0        0.82        2.11      0.75 o
   0  11   0        2.57        3.23      0.54 o
   1  11   0       35.73       43.35      2.74 o
   2  11   0      112.41      135.78      5.84 o
   3  11   0       14.57       12.15      2.12 o
   4  11   0       37.58       43.28      3.19 o
   5  11   0        0.14        1.64      1.70 o
   6  11   0       15.91       16.28      1.78 o
  -5  12   0        0.95        0.25      1.67 o
  -4  12   0       92.01       97.89      4.96 o
  -3  12   0        1.01        0.12      1.00 o
  -2  12   0       24.72       23.52      1.31 o
  -1  12   0        8.70       12.22      1.04 o
   0  12   0        6.85        4.72      2.18 o
   1  12   0       30.26       28.89      2.49 o
   2  12   0       13.82       14.47      2.43 o
   3  12   0       56.44       56.03      3.76 o
   4  12   0      131.24      159.62      8.23 o
   5  12   0        3.78        3.76      1.84 o
  -3  13   0        0.15       -1.10      1.10 o
  -2  13   0      173.46      160.51      9.22 o
  -1  13   0        1.93        1.55      2.29 o
   0  13   0       46.95       49.67      4.35 o
   1  13   0        0.23       -1.50      1.50 o
   2  13   0        0.10        2.46      1.53 o
  -1 -13   1        7.17        6.50      2.35 o
   0 -13   1        9.22       11.14      1.89 o
   2 -13   1       27.91       24.03      2.91 o
  -4 -12   1        4.78        6.11      1.44 o
  -3 -12   1        0.32        0.29      0.93 o
  -2 -12   1       69.92       76.95      3.33 o
  -1 -12   1      103.47      121.28      5.03 o
   0 -12   1       18.98       17.10      2.43 o
   1 -12   1       71.01       90.92      5.85 o
   2 -12   1       34.46       34.97      1.74 o
   3 -12   1        8.91       11.91      1.34 o
   4 -12   1        7.46        7.93      1.07 o
   5 -12   1       33.23       40.36      2.17 o
  -6 -11   1        0.76       -1.53      1.53 o
  -5 -11   1      247.93      253.26     12.81 o
  -4 -11   1        0.03       -0.37      1.24 o
  -3 -11   1       59.09       64.33      2.86 o
  -2 -11   1        4.56        1.76      2.18 o
  -1 -11   1       26.09       29.12      1.50 o
   0 -11   1      142.15      158.52      4.86 o
   1 -11   1       28.74       28.61      1.09 o
   2 -11   1        5.85        7.01      3.86 o
   3 -11   1       14.91       14.47      1.15 o
   4 -11   1        0.21        0.18      0.87 o
   5 -11   1       15.60       18.32      1.50 o
   6 -11   1       51.36       49.49      2.55 o
   7 -11   1      213.30      227.48     18.75 o
  -7 -10   1       27.24       19.86      2.63 o
  -6 -10   1       49.11       57.11      2.76 o
  -5 -10   1        2.11        8.58      1.27 o
  -4 -10   1        7.90        8.00      1.23 o
  -3 -10   1        7.31        9.08      0.99 o
  -2 -10   1        6.16        6.10      0.88 o
  -1 -10   1       11.08        9.69      1.60 o
   0 -10   1       29.44       30.21      2.33 o
   1 -10   1        1.39        0.42      0.56 o
   2 -10   1       10.64       12.90      1.24 o
   3 -10   1       17.30       16.57      1.21 o
   4 -10   1        0.46        0.34      0.96 o
   5 -10   1       20.11       20.58      1.47 o
   6 -10   1        0.54        1.31      0.93 o
   7 -10   1        0.55        1.64      1.67 o
   8 -10   1       37.19       37.85      1.93 o
  -8  -9   1        2.75        5.31      1.67 o
  -7  -9   1       18.72       18.95      1.35 o
  -6  -9   1        0.05        1.18      0.90 o
  -5  -9   1        4.02        5.73      1.06 o
  -4  -9   1        2.51        2.44      0.65 o
  -3  -9   1        0.48        1.10      0.89 o
  -2  -9   1        0.93        0.78      0.65 o
  -1  -9   1        4.00        3.19      0.86 o
   0  -9   1       20.72       20.24      0.84 o
   1  -9   1       92.00       85.59      5.85 o
   2  -9   1       30.75       35.87      1.78 o
   3  -9   1       16.99       15.35      0.72 o
   4  -9   1        0.54        1.40      0.75 o
   5  -9   1       11.53       13.19      1.06 o
   6  -9   1        9.90        8.10      1.23 o
   7  -9   1       13.63       12.79      1.04 o
   8  -9   1        9.50       10.17      0.96 o
   9  -9   1       35.19       36.77      1.75 o
  -9  -8   1        1.27        2.32      1.61 o
  -8  -8   1        2.26        3.87      1.98 o
  -7  -8   1       13.51       13.00      1.07 o
  -6  -8   1       23.92       23.03      1.11 o
  -5  -8   1       43.11       44.93      1.51 o
  -4  -8   1        4.73        4.64      0.72 o
  -3  -8   1        3.80        1.88      0.82 o
  -2  -8   1       46.18       40.59      2.60 o
  -1  -8   1      273.47      262.41     15.95 o
   0  -8   1      120.38      113.74      5.35 o
   1  -8   1        1.12        1.41      0.35 o
   2  -8   1      161.56      144.20      3.52 o
   3  -8   1       76.39       75.71      3.44 o
   4  -8   1      548.09      521.33     16.52 o
   5  -8   1       62.94       59.61      2.01 o
   6  -8   1        0.89        0.42      0.71 o
   7  -8   1        8.44        7.12      0.76 o
   8  -8   1        0.64        0.25      0.84 o
   9  -8   1        1.21        0.89      1.44 o
  10  -8   1        9.12        7.08      1.20 o
  -9  -7   1       18.91       14.81      2.37 o
  -8  -7   1       10.51       10.69      1.19 o
  -7  -7   1       32.00       35.39      1.66 o
  -6  -7   1        3.40        3.65      0.60 o
  -5  -7   1        1.06        0.63      0.50 o
  -4  -7   1      306.47      260.96      5.57 o
  -3  -7   1       15.78       15.71      0.75 o
  -2  -7   1       25.91       23.58      1.10 o
  -1  -7   1       54.17       46.66      0.95 o
   0  -7   1       69.12       64.52      1.61 o
   1  -7   1        0.02        0.81      0.27 o
   2  -7   1        1.50        2.11      0.76 o
   3  -7   1      107.69      114.77      2.05 o
   4  -7   1      133.56      113.51      3.52 o
   5  -7   1       44.22       37.23      1.80 o
   6  -7   1      806.69      746.74     14.42 o
   7  -7   1       15.29       15.08      0.99 o
   8  -7   1        1.62        2.29      0.98 o
   9  -7   1      113.48      110.17      4.64 o
  10  -7   1       37.33       34.47      1.63 o
 -10  -6   1        2.68        2.20      1.47 o
  -9  -6   1       46.77       54.45      3.31 o
  -8  -6   1       53.55       56.71      2.13 o
  -7  -6   1        0.54        0.29      0.82 o
  -6  -6   1       15.25       16.84      0.81 o
  -5  -6   1      511.30      472.20      9.63 o
  -4  -6   1      475.50      449.42     10.50 o
  -3  -6   1      371.30      308.63      6.24 o
  -2  -6   1       31.12       29.76      1.70 o
  -1  -6   1      140.50      147.07      2.39 o
   0  -6   1      116.04      137.14      2.01 o
   1  -6   1      288.83      290.60      5.73 o
   2  -6   1        0.00       -0.13      0.25 o
   3  -6   1        1.30        1.75      0.35 o
   4  -6   1        1.07        1.32      0.51 o
   5  -6   1      839.31      817.15     30.10 o
   6  -6   1       91.82       72.30      4.84 o
   7  -6   1       72.21       67.00      1.88 o
   8  -6   1       50.76       40.97      1.45 o
   9  -6   1        2.73        4.36      1.50 o
  10  -6   1       17.65       17.94      1.30 o
  11  -6   1        1.25        4.52      4.27 o
 -10  -5   1        0.03        4.81      2.09 o
  -9  -5   1       42.87       49.33      3.19 o
  -8  -5   1        8.02       11.08      1.75 o
  -7  -5   1      167.22      164.24      6.67 o
  -6  -5   1       25.76       20.16      1.02 o
  -5  -5   1      228.05      203.08      5.72 o
  -4  -5   1       94.57       81.47      1.93 o
  -3  -5   1      514.44      528.24     10.44 o
  -2  -5   1      698.49      713.26     13.40 o
  -1  -5   1       73.10       78.08      1.10 o
   0  -5   1      390.95      412.82      4.70 o
   1  -5   1      595.27      649.42     10.35 o
   2  -5   1       48.90       57.32      2.33 o
   3  -5   1      146.37      137.49      4.17 o
   4  -5   1       23.36       20.91      0.61 o
   5  -5   1       16.18       14.90      0.90 o
   6  -5   1       23.14       21.14      0.86 o
   7  -5   1      184.99      168.42      3.44 o
   8  -5   1       92.74       94.74      2.34 o
   9  -5   1       17.20       16.09      1.36 o
  10  -5   1       29.77       28.60      1.39 o
  11  -5   1      112.75      121.49      9.54 o
 -11  -4   1      169.56      192.13     10.69 o
 -10  -4   1        2.76        2.97      1.50 o
  -9  -4   1       16.45       16.28      0.93 o
  -8  -4   1       32.05       31.97      1.30 o
  -7  -4   1        5.03        2.81      0.61 o
  -6  -4   1      429.12      401.16      6.35 o
  -5  -4   1      134.75      122.81      2.25 o
  -4  -4   1       41.14       42.18      1.50 o
  -3  -4   1      347.62      350.63      6.70 o
  -2  -4   1      250.69      221.08      4.32 o
  -1  -4   1      292.94      308.34      6.30 o
   0  -4   1       67.91       76.27      0.91 o
   1  -4   1      170.58      187.22      2.26 o
   2  -4   1      819.84      824.76     17.77 o
   3  -4   1      596.52      640.92      9.04 o
   4  -4   1      322.52      314.52      5.29 o
   5  -4   1       68.36       55.16      1.34 o
   6  -4   1        6.53        7.45      0.52 o
   7  -4   1       52.60       51.22      2.21 o
   8  -4   1       87.85       86.47      2.17 o
   9  -4   1        0.25        0.32      0.73 o
  10  -4   1       36.79       37.63      1.33 o
  11  -4   1       11.52       11.41      1.54 o
  12  -4   1       13.72       12.93      2.19 o
 -11  -3   1       15.94       20.66      1.92 o
 -10  -3   1       48.25       48.82      2.18 o
  -9  -3   1        2.77        4.01      0.71 o
  -8  -3   1        1.67        1.24      0.57 o
  -7  -3   1       95.11       89.49      5.08 o
  -6  -3   1       31.50       37.92      1.51 o
  -5  -3   1        9.92        7.57      0.27 o
  -4  -3   1      170.93      186.14      5.39 o
  -3  -3   1      224.02      224.30      2.80 o
  -2  -3   1      422.00      438.25     21.12 o
  -1  -3   1     1143.26     1160.95     35.58 o
   0  -3   1       24.38       24.60      0.34 o
   1  -3   1      193.17      196.89      2.33 o
   2  -3   1        1.44        2.63      0.21 o
   3  -3   1     1467.61     1532.41     46.27 o
   4  -3   1      168.12      185.84      2.90 o
   5  -3   1        0.01        1.54      0.93 o
   6  -3   1      152.78      150.41      5.28 o
   7  -3   1        5.02        3.46      0.37 o
   8  -3   1       76.86       75.26      1.85 o
   9  -3   1      254.49      262.78      9.01 o
  10  -3   1       18.50       18.96      1.79 o
  11  -3   1       23.45       23.40      1.13 o
  12  -3   1        6.54        9.02      2.09 o
 -11  -2   1       18.20       14.90      1.30 o
 -10  -2   1        0.11        0.48      0.79 o
  -9  -2   1       36.65       34.54      1.39 o
  -8  -2   1        0.11        0.51      0.68 o
  -7  -2   1        0.83        1.32      0.39 o
  -6  -2   1       26.70       18.99      0.49 o
  -5  -2   1      369.72      367.03      6.33 o
  -4  -2   1     1072.89     1135.95     23.50 o
  -3  -2   1        6.00        7.31      0.19 o
  -2  -2   1      764.81      785.47     20.32 o
  -1  -2   1      262.64      239.92      4.51 o
   0  -2   1      488.86      454.70      4.88 o
   1  -2   1      753.23      760.58      8.35 o
   2  -2   1      314.49      308.53      5.93 o
   3  -2   1      396.90      399.19     11.01 o
   4  -2   1        0.97        0.45      0.24 o
   5  -2   1      154.91      171.73      4.27 o
   6  -2   1       41.95       46.48      9.50 o
   7  -2   1       30.72       28.38      1.64 o
   8  -2   1        1.85        8.59      3.25 o
   9  -2   1       26.15       27.51      1.04 o
  10  -2   1       16.37       18.48      0.88 o
  11  -2   1       42.36       40.90      1.95 o
  12  -2   1        6.35        7.21      1.22 o
 -11  -1   1        9.88        8.65      0.93 o
 -10  -1   1       25.11       20.78      1.24 o
  -9  -1   1       28.27       25.24      1.22 o
  -8  -1   1      116.94      114.42      2.48 o
  -7  -1   1       14.21       11.95      0.54 o
  -6  -1   1        2.32        2.68      0.35 o
  -5  -1   1        0.67        0.48      0.23 o
  -4  -1   1       42.01       49.89      0.74 o
  -3  -1   1     1287.07     1326.09     35.47 o
  -2  -1   1      215.65      219.80      2.69 o
  -1  -1   1     1927.17     1846.09     29.43 o
   0  -1   1        2.88        2.78      0.08 o
   1  -1   1     2250.20     2106.01     53.93 o
   2  -1   1     8569.37     8714.30    271.94 o
   3  -1   1     1049.13     1032.29     15.57 o
   4  -1   1      134.26      132.18      1.82 o
   5  -1   1      293.41      321.15      7.10 o
   6  -1   1       24.04       25.35      0.72 o
   7  -1   1       53.40       49.48      4.58 o
   8  -1   1      400.97      413.49      6.99 o
   9  -1   1       12.60       11.50      0.72 o
  10  -1   1        5.06        5.84      2.35 o
  11  -1   1       22.69       24.79      1.70 o
  12  -1   1       39.94       41.78      2.26 o
 -11   0   1        2.23        1.67      0.82 o
 -10   0   1        0.01       -0.45      0.99 o
  -9   0   1        4.53        4.30      0.82 o
  -8   0   1      208.86      197.76      3.90 o
  -7   0   1       17.75       17.88      0.67 o
  -6   0   1       80.06       85.19      2.29 o
  -5   0   1        8.51        8.70      0.42 o
  -4   0   1        6.50        7.69      0.42 o
  -3   0   1        8.37       10.83      0.30 o
  -2   0   1     1585.48     1534.71     22.11 o
  -1   0   1      967.97      940.43     12.24 o
   2   0   1     3528.06     3526.40     80.71 o
   3   0   1       21.19       34.98      2.77 o
   4   0   1       32.52       37.25      3.08 o
   5   0   1       42.65       42.67      2.01 o
   6   0   1       25.77       30.57      0.77 o
   7   0   1        0.39        1.50      0.34 o
   8   0   1        4.98        4.23      0.52 o
   9   0   1       14.29       13.12      0.68 o
  10   0   1       49.33       46.90      1.47 o
  11   0   1        0.31        0.82      0.76 o
  12   0   1       64.80       67.40      2.94 o
 -11   1   1       15.19       16.71      1.55 o
 -10   1   1        1.75        1.16      0.73 o
  -9   1   1       23.39       21.54      1.09 o
  -8   1   1       59.16       56.41      3.49 o
  -7   1   1      603.90      611.08     12.47 o
  -6   1   1      677.68      680.99     11.15 o
  -5   1   1       34.97       38.11      0.69 o
  -4   1   1        4.18       55.25      5.84 o
  -3   1   1      884.05      903.15     13.02 o
  -2   1   1     1468.79     1540.92     18.69 o
  -1   1   1      204.56      193.73      2.10 o
   0   1   1      145.88      148.01      4.40 o
   1   1   1     1684.57     1536.08     36.51 o
   2   1   1     1908.48     1861.97    120.64 o
   3   1   1     1938.49     1787.39     34.92 o
   4   1   1      682.56      704.06     10.96 o
   5   1   1        4.99        4.50      0.24 o
   6   1   1        0.31        0.05      0.95 o
   7   1   1        0.94        0.02      0.57 o
   8   1   1       14.25       11.35      0.56 o
   9   1   1       10.56       11.88      0.69 o
  10   1   1      113.28      114.58      3.45 o
  11   1   1        0.14        1.61      1.07 o
  12   1   1       55.19       55.04      2.49 o
 -11   2   1       25.21       27.98      1.67 o
 -10   2   1        8.76       10.94      2.35 o
  -9   2   1       14.60       15.52      1.53 o
  -8   2   1        2.77        2.71      0.52 o
  -7   2   1      218.00      228.70      4.13 o
  -6   2   1      362.24      383.84     11.78 o
  -5   2   1     1566.59     1616.45     23.81 o
  -4   2   1       66.17       64.84      2.11 o
  -3   2   1       24.61       51.84      9.30 o
  -2   2   1      941.11      939.41     10.86 o
  -1   2   1      626.96      639.85      7.52 o
   0   2   1     6167.32     6374.68    206.32 o
   1   2   1      410.15      385.80      4.94 o
   2   2   1      457.97      450.21     10.22 o
   3   2   1     1481.06     1507.95     74.55 o
   4   2   1       51.06       58.62      0.80 o
   5   2   1     2756.21     2932.89     69.24 o
   6   2   1       70.72       78.72      1.50 o
   7   2   1        3.14        4.10      0.61 o
   8   2   1      103.89       93.83      3.62 o
   9   2   1       54.65       56.99      1.53 o
  10   2   1       16.36       15.89      1.02 o
  11   2   1        0.67       -0.31      0.82 o
  12   2   1       31.78       29.68      1.64 o
 -11   3   1        6.33       11.87      2.18 o
 -10   3   1        0.06       11.81      3.34 o
  -9   3   1        3.27        4.97      0.67 o
  -8   3   1       11.27       10.69      0.68 o
  -7   3   1       27.06       48.20     10.09 o
  -6   3   1      283.92      293.39      7.87 o
  -5   3   1      112.16      113.61      2.22 o
  -4   3   1      834.83      903.67     13.81 o
  -3   3   1      889.53      933.39     14.01 o
  -2   3   1      588.70      596.64     10.52 o
  -1   3   1       32.12       30.13      0.96 o
   0   3   1       34.65       31.03      0.47 o
   1   3   1       47.40       43.91      1.58 o
   2   3   1      289.41      292.32     12.90 o
   3   3   1     1365.74     1400.18     51.27 o
   4   3   1       36.81       35.64      0.98 o
   5   3   1     1322.65     1325.54     19.42 o
   6   3   1       10.94       14.39      0.44 o
   7   3   1      959.03      977.86     25.83 o
   8   3   1      264.80      263.22      4.74 o
   9   3   1        0.54        1.19      0.68 o
  10   3   1        0.04        0.00      0.68 o
  11   3   1       47.64       48.76      2.32 o
  12   3   1       29.08       25.70      1.55 o
 -11   4   1        0.57        1.56      1.65 o
 -10   4   1       47.48       50.06      5.85 o
  -9   4   1        0.05       -0.18      0.65 o
  -8   4   1      381.34      399.97      8.48 o
  -7   4   1       63.56       63.29      1.68 o
  -6   4   1        0.74        1.73      0.50 o
  -5   4   1        4.78        5.97      0.30 o
  -4   4   1      113.20      121.29      2.38 o
  -3   4   1      751.36      804.13     11.96 o
  -2   4   1      460.68      513.34     16.45 o
  -1   4   1       90.74       93.73      1.16 o
   0   4   1      383.93      422.16      4.91 o
   1   4   1       57.56       64.93      2.40 o
   2   4   1      289.19      315.55     15.61 o
   3   4   1      473.88      473.15     14.74 o
   4   4   1        0.06        0.20      0.12 o
   5   4   1       50.57       60.01      1.09 o
   6   4   1       97.96       91.07      1.59 o
   7   4   1      132.74      132.00      2.53 o
   8   4   1      337.16      319.24     13.52 o
   9   4   1      218.22      215.76      5.77 o
  10   4   1       59.05       55.44      2.06 o
  11   4   1       38.37       38.45      1.81 o
 -11   5   1        6.61        6.66      1.33 o
 -10   5   1        1.29        1.84      0.82 o
  -9   5   1       57.81       60.37      3.69 o
  -8   5   1       63.09       60.96      1.73 o
  -7   5   1       26.70       28.67      1.03 o
  -6   5   1        6.25        4.87      0.78 o
  -5   5   1       11.55        9.33      0.70 o
  -4   5   1       57.43       65.64      1.58 o
  -3   5   1      584.92      592.60      9.36 o
  -2   5   1        0.00        0.20      0.17 o
  -1   5   1       16.46       19.42      0.96 o
   0   5   1      369.68      409.49      4.62 o
   1   5   1      331.64      362.53      4.06 o
   2   5   1      111.65      133.58      2.98 o
   3   5   1      280.66      289.98      5.61 o
   4   5   1        1.57        3.07      0.13 o
   5   5   1       15.64       14.55      0.35 o
   6   5   1      121.60      116.04      1.94 o
   7   5   1     1358.87     1394.06     52.83 o
   8   5   1       49.30       42.66      1.50 o
   9   5   1      403.89      387.59      9.99 o
  10   5   1        3.96        4.81      1.87 o
  11   5   1       17.48       18.37      2.37 o
 -10   6   1      183.72      174.67      6.16 o
  -9   6   1      135.06      137.48      6.28 o
  -8   6   1        1.46        3.10      0.79 o
  -7   6   1        4.54        2.87      0.63 o
  -6   6   1       63.61       72.96      2.39 o
  -5   6   1      583.96      560.87     11.62 o
  -4   6   1        0.37       -0.12      0.62 o
  -3   6   1        7.56        6.30      0.46 o
  -2   6   1       11.46        9.47      0.36 o
  -1   6   1      121.86      132.44      2.11 o
   0   6   1      356.89      370.47      5.91 o
   1   6   1      177.34      184.40      2.45 o
   2   6   1      370.39      385.22      5.01 o
   3   6   1       41.91       38.28      0.58 o
   4   6   1        0.63        2.23      0.68 o
   5   6   1        8.34        9.41      1.30 o
   6   6   1       15.04       13.46      1.27 o
   7   6   1        2.41        1.16      1.36 o
   8   6   1       80.78       79.93      4.07 o
   9   6   1      587.50      586.57     21.55 o
  10   6   1        9.39        7.35      1.53 o
  11   6   1       95.33       91.04      6.08 o
 -10   7   1      152.96      143.05      5.25 o
  -9   7   1       18.93       18.97      1.13 o
  -8   7   1       16.24       17.30      1.10 o
  -7   7   1        1.42        1.84      2.01 o
  -6   7   1       47.95       49.37      1.58 o
  -5   7   1      132.96       98.00      3.69 o
  -4   7   1        0.23        1.72      1.12 o
  -3   7   1      216.14      193.85      3.66 o
  -2   7   1       10.97       13.05      0.78 o
  -1   7   1       68.50       64.10      1.04 o
   0   7   1      620.69      606.93     11.70 o
   1   7   1      118.43      110.61      1.69 o
   2   7   1      126.71      123.25      2.00 o
   3   7   1        0.01        0.03      0.09 o
   4   7   1       12.12       10.71      0.71 o
   5   7   1       40.73       35.28      2.06 o
   6   7   1       32.56       33.39      1.92 o
   7   7   1       57.35       55.21      3.08 o
   8   7   1        2.41        1.89      1.64 o
   9   7   1       70.01       78.82      3.87 o
  10   7   1       44.28       45.60      3.48 o
  -9   8   1       38.81       36.24      1.82 o
  -8   8   1       19.96       20.88      1.15 o
  -7   8   1        0.00        1.12      0.81 o
  -6   8   1       31.34       33.45      1.32 o
  -5   8   1        3.55        1.65      0.78 o
  -4   8   1      146.61      136.61      2.84 o
  -3   8   1      226.01      188.79      5.50 o
  -2   8   1      157.90      149.20      2.87 o
  -1   8   1       26.22       21.39      1.17 o
   0   8   1      179.94      173.02      2.67 o
   1   8   1      522.93      488.67     17.41 o
   2   8   1      408.34      369.19     14.57 o
   3   8   1       66.45       55.60      1.82 o
   4   8   1       85.01       84.58      2.78 o
   5   8   1       23.81       27.82      1.44 o
   6   8   1      128.54      125.53      3.95 o
   7   8   1        8.02        8.48      1.07 o
   8   8   1       55.08       55.69      2.00 o
   9   8   1       23.66       23.53      1.50 o
  10   8   1       18.06       11.87      2.12 o
  -8   9   1       27.57       26.77      1.51 o
  -7   9   1        0.18        1.55      0.76 o
  -6   9   1       14.05       12.78      0.96 o
  -5   9   1       41.49       37.40      1.24 o
  -4   9   1       43.54       41.58      1.34 o
  -3   9   1       14.28       22.06      0.89 o
  -2   9   1       24.72       23.47      0.87 o
  -1   9   1       25.35       27.84      0.96 o
   0   9   1        5.58        4.98      0.69 o
   1   9   1        4.14        3.72      0.42 o
   2   9   1      349.56      299.68     10.70 o
   3   9   1       60.96       60.28      2.88 o
   4   9   1       24.92       25.25      1.31 o
   5   9   1       16.73       17.21      1.17 o
   6   9   1       72.45       68.31      2.60 o
   7   9   1      310.33      350.42      9.25 o
   8   9   1       36.64       38.54      2.18 o
   9   9   1        1.45        2.82      1.03 o
  -8  10   1      143.08      157.08      4.75 o
  -7  10   1      176.46      181.31      5.25 o
  -6  10   1       14.86       12.09      0.95 o
  -5  10   1       13.23       13.72      1.06 o
  -4  10   1      170.72      174.18      3.92 o
  -3  10   1      239.76      223.02      4.94 o
  -2  10   1        8.62        8.30      1.00 o
  -1  10   1       78.74       66.74      2.14 o
   0  10   1       39.53       40.43      1.50 o
   1  10   1      211.98      197.02      5.15 o
   2  10   1        2.11        1.33      0.47 o
   3  10   1       20.38       22.73      1.53 o
   4  10   1        5.15        5.60      1.44 o
   5  10   1        4.90        6.19      1.00 o
   6  10   1       20.24       25.74      1.91 o
   7  10   1        0.69        6.40      1.26 o
   8  10   1       13.67       11.87      1.20 o
  -7  11   1       11.20       14.29      2.57 o
  -6  11   1      294.82      337.28     11.46 o
  -5  11   1      246.87      258.47     10.45 o
  -4  11   1      240.32      252.12      7.92 o
  -3  11   1        5.20        4.35      1.01 o
  -2  11   1       10.37        8.94      1.07 o
  -1  11   1      263.84      258.65      6.97 o
   0  11   1        0.20       -0.32      0.62 o
   1  11   1        8.83        7.54      0.72 o
   2  11   1        4.25        5.26      1.78 o
   3  11   1       22.32       21.48      1.84 o
   4  11   1       16.70       17.04      2.04 o
   5  11   1        1.25        1.10      1.67 o
   6  11   1       40.16       46.59      3.14 o
   7  11   1        5.68        9.35      1.53 o
  -5  12   1      210.81      215.31      9.81 o
  -4  12   1        3.19        4.22      0.99 o
  -3  12   1        3.92        8.32      1.29 o
  -2  12   1       32.97       33.90      2.01 o
  -1  12   1        0.53        4.59      3.22 o
   0  12   1        0.28        0.16      1.72 o
   1  12   1       52.58       48.85      3.96 o
   2  12   1       37.68       37.40      2.69 o
   3  12   1        0.35        4.41      2.06 o
   4  12   1        0.66       12.21      2.49 o
   5  12   1       13.98       17.61      2.57 o
   6  12   1        0.46        1.67      1.27 o
  -3  13   1       21.97       18.36      3.79 o
  -2  13   1       13.52       13.83      1.38 o
  -1  13   1       12.77       11.36      2.36 o
   0  13   1       29.93       30.95      3.31 o
   1  13   1        0.00       -1.10      1.53 o
   2  13   1       12.63       18.32      2.85 o
   3  13   1       42.71       51.14      4.10 o
  -3 -12   2       24.98       27.89      3.17 o
  -2 -12   2        4.46        6.78      1.28 o
  -1 -12   2       77.88       74.37      3.25 o
   0 -12   2        4.84        5.02      1.08 o
   1 -12   2       20.50       23.83      2.77 o
   2 -12   2      309.97      335.21     11.23 o
   3 -12   2        7.34        9.28      1.09 o
   4 -12   2       30.57       30.30      1.86 o
   5 -12   2        9.55        7.66      1.01 o
  -5 -11   2        0.10        1.80      2.61 o
  -4 -11   2        0.71       -1.26      1.26 o
  -3 -11   2        1.33        2.28      1.21 o
  -2 -11   2       90.39      100.85      5.23 o
  -1 -11   2        0.28       -0.59      0.94 o
   0 -11   2        2.56        3.67      0.95 o
   1 -11   2       12.23       10.43      1.74 o
   2 -11   2       24.55       26.96      1.57 o
   3 -11   2        0.32       -0.32      0.97 o
   4 -11   2       38.37       38.56      2.13 o
   5 -11   2        0.42        0.89      1.14 o
   6 -11   2        1.87        1.70      1.30 o
   7 -11   2        4.89        5.91      2.12 o
  -6 -10   2       62.00       71.75      6.95 o
  -5 -10   2        9.89       14.95      1.58 o
  -4 -10   2       85.65       94.04      7.63 o
  -3 -10   2        8.67        9.58      0.99 o
  -2 -10   2       82.59       89.15      3.44 o
  -1 -10   2        0.32       -0.06      0.95 o
   0 -10   2        6.19        6.27      0.57 o
   1 -10   2        5.69        5.81      0.54 o
   2 -10   2       14.87       16.26      0.84 o
   3 -10   2        4.34        4.63      0.87 o
   4 -10   2       12.86       14.85      1.10 o
   5 -10   2       28.18       29.91      1.82 o
   6 -10   2        0.01       -0.61      2.47 o
   7 -10   2        0.05       -0.73      1.09 o
   8 -10   2       59.50       60.36      2.66 o
  -7  -9   2        0.13        2.49      2.29 o
  -6  -9   2        0.00        3.59      1.04 o
  -5  -9   2       98.05      111.60      2.99 o
  -4  -9   2       27.96       26.50      1.49 o
  -3  -9   2        5.56        5.35      0.94 o
  -2  -9   2       42.67       46.13      1.80 o
  -1  -9   2       18.98       20.92      1.95 o
   0  -9   2      253.70      270.74      7.88 o
   1  -9   2       27.42       27.25      1.05 o
   2  -9   2       70.33       65.07      7.12 o
   3  -9   2       18.08       15.75      1.92 o
   4  -9   2       86.53       92.48      2.93 o
   5  -9   2        5.35        9.66      2.02 o
   6  -9   2       16.39       14.21      0.97 o
   7  -9   2        4.94        4.36      0.97 o
   8  -9   2        8.34        8.36      0.93 o
   9  -9   2        2.12        2.71      0.83 o
  -8  -8   2        4.69        1.50      2.12 o
  -7  -8   2        4.67        4.95      1.67 o
  -6  -8   2        0.00        0.53      0.90 o
  -5  -8   2       17.04       17.31      1.53 o
  -4  -8   2        6.88        3.91      0.63 o
  -3  -8   2        0.08        1.16      0.85 o
  -2  -8   2      806.93      783.32     20.42 o
  -1  -8   2      234.90      231.74      4.90 o
   0  -8   2      257.88      268.46      5.80 o
   1  -8   2       30.60       28.52      0.80 o
   2  -8   2       26.02       27.01      0.74 o
   3  -8   2       62.62       68.72      1.50 o
   4  -8   2      105.33      100.97      3.04 o
   5  -8   2       19.80       22.27      0.91 o
   6  -8   2        3.72        5.43      2.08 o
   7  -8   2        0.32        0.12      0.99 o
   8  -8   2       54.30       53.90      1.87 o
   9  -8   2       16.32       13.78      1.24 o
  10  -8   2      101.58      103.94      6.81 o
  -9  -7   2        7.31       11.14      1.72 o
  -8  -7   2        7.99        5.29      1.58 o
  -7  -7   2      264.01      300.79      8.29 o
  -6  -7   2        0.28        0.73      1.67 o
  -5  -7   2        3.44        2.06      1.17 o
  -4  -7   2       41.33       31.86      1.41 o
  -3  -7   2      378.19      351.44      7.19 o
  -2  -7   2      612.08      547.74     13.49 o
  -1  -7   2        5.34        6.76      0.73 o
   0  -7   2       56.16       54.25      1.30 o
   1  -7   2       23.43       20.46      0.51 o
   2  -7   2       50.71       35.94      0.78 o
   3  -7   2       78.78       76.30      1.57 o
   4  -7   2       74.47       79.10      1.66 o
   5  -7   2        2.22        3.02      0.69 o
   6  -7   2      109.50       98.21      2.67 o
   7  -7   2       55.68       54.80      1.70 o
   8  -7   2      202.24      201.77      4.68 o
   9  -7   2        0.01       -0.54      0.69 o
  10  -7   2       20.36       18.90      2.11 o
  11  -7   2        8.68        9.47      1.09 o
  -9  -6   2        6.13        6.73      2.29 o
  -8  -6   2       44.82       49.92      2.88 o
  -7  -6   2       11.10       11.33      0.81 o
  -6  -6   2       47.59       46.87      2.95 o
  -5  -6   2      122.14      122.79      3.13 o
  -4  -6   2      107.89      101.63      2.50 o
  -3  -6   2      973.05      825.34     15.60 o
  -2  -6   2        0.19        0.85      0.38 o
  -1  -6   2        5.63        6.76      0.71 o
   0  -6   2        0.62        0.51      0.18 o
   1  -6   2        2.86        3.75      0.28 o
   2  -6   2      907.79      884.16     11.51 o
   3  -6   2        0.06        0.81      0.27 o
   4  -6   2      101.71      106.74      2.56 o
   5  -6   2      191.59      183.13      3.00 o
   6  -6   2        7.53        6.49      0.50 o
   7  -6   2       78.64       70.50      1.89 o
   8  -6   2       32.29       28.10      1.21 o
   9  -6   2        0.83        0.16      0.66 o
  10  -6   2        5.25        4.03      0.80 o
  11  -6   2        0.61       -0.78      0.98 o
 -10  -5   2       97.07      106.28      6.98 o
  -9  -5   2      144.50      164.30      8.65 o
  -8  -5   2       45.54       47.13      2.83 o
  -7  -5   2        0.01        0.88      0.95 o
  -6  -5   2       21.56       24.03      1.75 o
  -5  -5   2        2.50        3.19      0.50 o
  -4  -5   2       22.48       22.93      0.85 o
  -3  -5   2      410.33      375.87      7.26 o
  -2  -5   2       29.35       33.11      0.92 o
  -1  -5   2      552.78      522.40      6.52 o
   0  -5   2       98.59       96.56      1.35 o
   1  -5   2      139.30      144.57      2.11 o
   2  -5   2        9.74       13.30      0.39 o
   3  -5   2       33.19       25.33      0.58 o
   4  -5   2       35.06       33.57      1.54 o
   5  -5   2       14.30       20.66      1.07 o
   6  -5   2       75.91       65.33      1.55 o
   7  -5   2       38.22       36.86      1.14 o
   8  -5   2       36.19       33.45      1.24 o
   9  -5   2      108.40      102.97      2.78 o
  10  -5   2       15.43       17.19      1.00 o
  11  -5   2        0.47        1.79      0.79 o
  12  -5   2        5.35        4.88      1.01 o
 -10  -4   2      240.40      264.20     13.46 o
  -9  -4   2       58.83       61.88      3.45 o
  -8  -4   2        1.89        0.88      0.51 o
  -7  -4   2        0.23        1.36      0.42 o
  -6  -4   2       37.46       33.66      2.76 o
  -5  -4   2      131.70      126.83      1.84 o
  -4  -4   2        5.61        9.78      0.73 o
  -3  -4   2      289.90      263.71      5.51 o
  -2  -4   2       42.31       41.86      1.11 o
  -1  -4   2      203.18      210.92      2.50 o
   0  -4   2      556.96      605.99      6.40 o
   1  -4   2        6.40        6.40      0.23 o
   2  -4   2      246.41      239.22      3.38 o
   3  -4   2      120.41      125.07      3.97 o
   4  -4   2      380.60      380.83      6.52 o
   5  -4   2      139.91      134.32      2.59 o
   6  -4   2       77.69       60.39      1.45 o
   7  -4   2       18.11       16.76      0.77 o
   8  -4   2       10.34       10.74      0.68 o
   9  -4   2       19.05       19.39      1.03 o
  10  -4   2       10.94       12.15      0.81 o
  11  -4   2        5.75        3.94      0.91 o
  12  -4   2       13.25       13.56      2.32 o
 -10  -3   2        4.96        5.51      1.36 o
  -9  -3   2      113.42      117.49      3.68 o
  -8  -3   2        9.06        9.81      0.85 o
  -7  -3   2      129.26      116.91      2.66 o
  -6  -3   2        9.60       10.33      0.95 o
  -5  -3   2       34.33       33.57      0.81 o
  -4  -3   2      173.20      168.05      2.33 o
  -3  -3   2      204.11      202.71      3.40 o
  -2  -3   2      942.80      982.84     13.66 o
  -1  -3   2        5.18        5.06      0.18 o
   0  -3   2       41.13       41.12      0.54 o
   1  -3   2      969.26      976.86     15.05 o
   2  -3   2     1301.31     1287.55     38.18 o
   3  -3   2      164.04      180.54      6.37 o
   4  -3   2      520.46      522.59      8.37 o
   5  -3   2        2.98        3.25      0.55 o
   6  -3   2        2.74        3.43      0.50 o
   7  -3   2        3.39        2.83      1.34 o
   8  -3   2       59.38       59.92      1.49 o
   9  -3   2        9.03        8.19      0.75 o
  10  -3   2        1.06        0.09      0.69 o
  11  -3   2       69.71       80.28      5.85 o
  12  -3   2       15.10       14.53      2.09 o
 -11  -2   2       13.77       13.12      1.13 o
 -10  -2   2       23.38       24.25      1.53 o
  -9  -2   2        5.23        5.12      0.79 o
  -8  -2   2      112.78      103.69      3.00 o
  -7  -2   2       21.54       16.46      6.20 o
  -6  -2   2      200.45      185.83      3.89 o
  -5  -2   2        1.22        0.83      0.24 o
  -4  -2   2       13.50       15.81      0.44 o
  -3  -2   2      227.64      261.20      3.07 o
  -2  -2   2       22.92       32.43      0.74 o
  -1  -2   2        0.30        0.32      0.10 o
   0  -2   2       31.80       35.59      0.48 o
   1  -2   2      347.80      322.22      5.66 o
   2  -2   2     2730.72     2607.13     48.59 o
   3  -2   2     1293.63     1311.31     20.22 o
   4  -2   2      316.90      310.01      8.23 o
   5  -2   2      132.74      134.46      2.48 o
   6  -2   2        0.65        0.14      0.52 o
   7  -2   2       88.66       86.64      1.80 o
   8  -2   2        0.01        6.05      6.19 o
   9  -2   2      165.15      168.20      4.16 o
  10  -2   2        2.20        4.01      0.72 o
  11  -2   2        0.34       -0.24      0.75 o
  12  -2   2        7.56       10.18      1.95 o
 -11  -1   2       27.70       25.41      1.61 o
 -10  -1   2       24.51       22.08      1.36 o
  -9  -1   2       13.23       11.39      1.07 o
  -8  -1   2      125.40      119.85      3.37 o
  -7  -1   2        9.32        6.70      0.47 o
  -6  -1   2       11.48       10.73      0.39 o
  -5  -1   2       12.82       17.13      0.39 o
  -4  -1   2      177.59      191.28      2.67 o
  -3  -1   2      758.67      834.53     10.29 o
  -2  -1   2        0.84        1.09      0.10 o
  -1  -1   2       40.83       46.80      0.60 o
   0  -1   2       11.49       12.07      0.20 o
   1  -1   2     2189.05     2032.82     79.14 o
   2  -1   2     4230.81     4004.35    104.24 o
   3  -1   2     2373.92     2231.84     69.33 o
   4  -1   2      519.66      534.67     14.08 o
   5  -1   2      133.60      136.62      3.76 o
   6  -1   2        2.18        4.83      1.95 o
   7  -1   2       24.52       27.01      0.98 o
   8  -1   2      422.55      414.94      6.90 o
   9  -1   2       24.13       22.11      0.90 o
  10  -1   2        4.16        3.53      0.79 o
  11  -1   2        3.88        4.41      0.94 o
  12  -1   2       15.05       13.91      1.36 o
 -11   0   2       21.20       23.80      1.78 o
 -10   0   2       16.95       21.14      1.47 o
  -9   0   2       30.63       26.77      1.27 o
  -8   0   2        0.00       -0.29      0.49 o
  -7   0   2        4.15        4.30      0.61 o
  -6   0   2       20.32       22.54      1.24 o
  -5   0   2        8.59       11.14      0.35 o
  -4   0   2      120.41      128.59      1.67 o
  -3   0   2      629.09      664.82     10.37 o
  -2   0   2      327.44      321.90      3.59 o
  -1   0   2      152.76      151.24      1.87 o
   0   0   2     5308.56     5372.24    119.79 o
   1   0   2     1079.17     1004.94     11.42 o
   2   0   2      657.73      659.13      7.75 o
   3   0   2      243.45      225.24      2.65 o
   4   0   2       83.72       93.81      1.84 o
   5   0   2      476.35      459.82      6.57 o
   6   0   2        2.05        1.59      0.31 o
   7   0   2       23.18       25.89      2.19 o
   8   0   2       11.04       10.33      0.66 o
   9   0   2      184.81      172.52      5.22 o
  10   0   2      241.24      232.40      4.93 o
  11   0   2        6.34        6.13      1.13 o
  12   0   2        7.22        7.77      1.10 o
 -11   1   2       59.66       58.66      2.77 o
 -10   1   2       47.21       44.69      2.12 o
  -9   1   2        3.66        3.62      1.02 o
  -8   1   2        0.17        0.70      0.93 o
  -7   1   2       13.81       13.80      0.68 o
  -6   1   2        1.81        0.99      0.34 o
  -5   1   2       46.26       51.13      1.41 o
  -4   1   2     1077.88     1176.32     17.55 o
  -3   1   2      651.26      719.33      7.93 o
  -2   1   2        0.49        0.76      0.28 o
  -1   1   2       87.05       83.37      1.20 o
   0   1   2      106.31      115.36      1.77 o
   1   1   2      183.68      188.34      3.79 o
   2   1   2     6575.63     6422.84    144.71 o
   3   1   2      180.34      212.99     18.60 o
   4   1   2       49.64       47.99      2.93 o
   5   1   2      106.81      109.98      1.92 o
   6   1   2        0.01        0.13      0.71 o
   7   1   2       65.94       77.91      1.64 o
   8   1   2        4.31        5.18      1.26 o
   9   1   2        2.49        2.84      0.45 o
  10   1   2        9.19       10.40      0.69 o
  11   1   2        0.00        0.06      0.85 o
  12   1   2        0.01       -0.68      1.16 o
 -11   2   2        1.03        0.06      0.90 o
 -10   2   2        0.83       -0.23      1.24 o
  -9   2   2        5.80        4.09      0.70 o
  -8   2   2      319.34      307.19      7.64 o
  -7   2   2      206.81      191.90      3.68 o
  -6   2   2        0.94        0.78      0.27 o
  -5   2   2       57.50       80.21      5.03 o
  -4   2   2       94.43      106.11      5.85 o
  -3   2   2      269.51      279.87      6.17 o
  -2   2   2     2347.87     2503.92     49.25 o
  -1   2   2      457.80      457.09      5.76 o
   0   2   2        2.50        3.50      0.37 o
   1   2   2      440.63      444.05      5.88 o
   2   2   2     1244.01     1226.98     27.20 o
   3   2   2       83.33       86.18      2.48 o
   4   2   2      173.12      189.08      2.49 o
   5   2   2       54.64       57.71      0.96 o
   6   2   2       29.93       36.91      0.85 o
   7   2   2       63.67       60.92      1.21 o
   8   2   2      147.87      154.06      3.00 o
   9   2   2        0.25        0.20      0.35 o
  10   2   2       35.00       36.78      1.58 o
  11   2   2       45.11       47.44      1.89 o
  12   2   2        9.39        8.85      1.10 o
 -11   3   2       10.71       12.80      1.39 o
 -10   3   2        4.74        4.77      1.99 o
  -9   3   2       53.59       58.87      2.15 o
  -8   3   2        2.49        2.36      0.82 o
  -7   3   2      208.96      208.07      4.13 o
  -6   3   2      879.40      876.75     15.79 o
  -5   3   2        0.48        3.41      2.30 o
  -4   3   2        2.57        4.90      3.84 o
  -3   3   2      976.07     1057.93     15.76 o
  -2   3   2        8.03        6.02      0.42 o
  -1   3   2      583.82      640.30      8.04 o
   0   3   2       56.47       53.23      0.89 o
   1   3   2      295.57      262.52      8.92 o
   2   3   2       48.39       52.81      1.81 o
   3   3   2      700.88      738.31     18.52 o
   4   3   2       80.34       80.19      1.14 o
   5   3   2      130.93      147.90      2.33 o
   6   3   2       57.70       67.25      2.23 o
   7   3   2      411.25      427.08      6.42 o
   8   3   2      156.64      154.49      7.33 o
   9   3   2       10.34        7.91      0.82 o
  10   3   2       23.54       20.72      1.07 o
  11   3   2        3.98        4.30      0.76 o
  12   3   2       45.73       46.76      2.18 o
 -10   4   2      173.55      181.17      6.31 o
  -9   4   2       76.44       78.09      4.96 o
  -8   4   2        8.91       19.08      4.92 o
  -7   4   2       34.35       30.37      4.06 o
  -6   4   2        3.96        4.01      0.96 o
  -5   4   2       44.81       52.11      1.36 o
  -4   4   2        2.32        4.90      1.13 o
  -3   4   2       46.49       58.29      1.97 o
  -2   4   2      425.22      477.57      9.10 o
  -1   4   2       17.10       19.58      0.42 o
   0   4   2       60.49       68.19      1.48 o
   1   4   2       59.98       66.28      1.00 o
   2   4   2      327.93      355.43      7.55 o
   3   4   2       65.80       69.49      1.56 o
   4   4   2      472.05      517.53      7.22 o
   5   4   2      635.37      648.12     10.20 o
   6   4   2      141.41      138.05      3.55 o
   7   4   2       27.64       22.01      1.34 o
   8   4   2        0.03        1.77      1.67 o
   9   4   2        9.49        6.61      0.65 o
  10   4   2       43.26       46.84      1.78 o
  11   4   2       58.66       56.99      2.18 o
  12   4   2        3.16        4.32      0.93 o
 -10   5   2       46.34       46.19      2.53 o
  -9   5   2      264.27      269.88      8.20 o
  -8   5   2        1.55        1.49      0.59 o
  -7   5   2       47.24       45.82      1.38 o
  -6   5   2       23.13       27.60      1.01 o
  -5   5   2        9.05       11.18      1.13 o
  -4   5   2       92.46       87.23      1.83 o
  -3   5   2       27.08       36.51      1.05 o
  -2   5   2       10.81       10.33      0.47 o
  -1   5   2       71.00       78.14      1.31 o
   0   5   2      149.13      167.77      2.28 o
   1   5   2      337.85      372.21      4.31 o
   2   5   2        0.95        1.24      0.16 o
   3   5   2       76.52       78.49      1.35 o
   4   5   2      126.72      117.72      1.84 o
   5   5   2       48.55       41.09      0.99 o
   6   5   2       31.49       21.36      1.06 o
   7   5   2      159.88      159.33      2.99 o
   8   5   2      152.57      155.23     11.55 o
   9   5   2       68.96       65.17      2.29 o
  10   5   2        1.00        1.07      0.71 o
  11   5   2       35.57       34.06      2.46 o
  12   5   2        0.60       -1.53      1.53 o
 -10   6   2      130.41      116.74      4.51 o
  -9   6   2       28.92       27.69      1.60 o
  -8   6   2        0.15       -0.32      0.61 o
  -7   6   2       17.32       15.52      0.97 o
  -6   6   2        0.01        0.36      0.66 o
  -5   6   2      171.72      175.77      3.48 o
  -4   6   2      179.04      160.62      3.11 o
  -3   6   2      312.10      286.62      6.17 o
  -2   6   2        4.28        2.59      0.46 o
  -1   6   2        1.18        1.21      0.24 o
   0   6   2        0.66        0.52      0.23 o
   1   6   2       99.30       95.15      1.64 o
   2   6   2      169.12      179.05      9.35 o
   3   6   2        3.51        5.78      0.51 o
   4   6   2        1.10        1.19      0.41 o
   5   6   2      162.27      150.91      2.66 o
   6   6   2      257.01      237.86      5.63 o
   7   6   2       11.23        8.16      0.50 o
   8   6   2       25.74       23.55      0.99 o
   9   6   2        3.81        1.70      1.50 o
  10   6   2      119.96      121.34      5.29 o
  11   6   2       15.03       11.90      2.23 o
  -9   7   2        0.18        1.44      1.17 o
  -8   7   2       38.31       40.14      1.68 o
  -7   7   2       84.47       88.96      2.45 o
  -6   7   2        2.44        1.23      0.56 o
  -5   7   2       23.06       27.93      1.03 o
  -4   7   2        8.40        9.19      0.74 o
  -3   7   2       51.05       45.40      1.60 o
  -2   7   2      133.19      128.85      4.37 o
  -1   7   2        5.32        6.34      0.71 o
   0   7   2       52.28       45.73      1.63 o
   1   7   2       28.24       31.03      0.70 o
   2   7   2      218.49      207.92      4.99 o
   3   7   2       21.01       27.13      0.73 o
   4   7   2      174.63      167.13      2.63 o
   5   7   2        3.81        5.91      0.25 o
   6   7   2        2.24        2.69      0.23 o
   7   7   2        1.89        4.13      0.90 o
   8   7   2       62.60       66.72      3.00 o
   9   7   2        1.17        3.36      1.87 o
  10   7   2        0.09        1.72      1.50 o
  11   7   2       10.50        8.06      1.70 o
  -9   8   2        2.77        3.28      1.48 o
  -8   8   2        0.09       -1.13      1.13 o
  -7   8   2       52.95       54.34      3.93 o
  -6   8   2       40.29       43.36      1.47 o
  -5   8   2       74.91       76.65      4.03 o
  -4   8   2        0.24        0.69      0.72 o
  -3   8   2       54.59       46.79      1.91 o
  -2   8   2       36.08       40.90      3.21 o
  -1   8   2      129.81      122.28      2.73 o
   0   8   2      205.74      200.14      3.32 o
   1   8   2       64.30       59.45      1.17 o
   2   8   2       53.12       47.14      1.05 o
   3   8   2      161.86      155.87      4.92 o
   4   8   2      341.17      310.52      5.32 o
   5   8   2      169.25      149.57      4.17 o
   6   8   2        1.66        1.19      1.33 o
   7   8   2        0.07        0.03      0.90 o
   8   8   2        0.42        0.28      1.16 o
   9   8   2       77.54       93.86      4.92 o
  10   8   2        0.98       -1.92      1.92 o
  -8   9   2       11.19       12.57      1.54 o
  -7   9   2        8.60        7.82      0.86 o
  -6   9   2       26.33       29.23      2.54 o
  -5   9   2        5.15        6.84      0.71 o
  -4   9   2       10.92       10.55      1.22 o
  -3   9   2        1.49        2.76      0.74 o
  -2   9   2      115.39      102.99      2.83 o
  -1   9   2      252.10      262.42      4.95 o
   0   9   2      148.67      139.79      4.20 o
   1   9   2        5.08        4.17      0.46 o
   2   9   2       14.44       13.71      0.77 o
   3   9   2       81.22       65.54      1.93 o
   4   9   2       29.01       20.10      1.02 o
   5   9   2       56.08       59.71      2.13 o
   6   9   2       66.08       77.87      3.12 o
   7   9   2       93.12       99.57      3.53 o
   8   9   2       36.66       41.24      2.07 o
   9   9   2        0.13       -0.86      1.16 o
  -7  10   2      121.98      121.96      3.72 o
  -6  10   2        6.77        6.88      0.81 o
  -5  10   2        3.70        3.55      1.84 o
  -4  10   2      256.81      272.99      5.80 o
  -3  10   2        0.00        0.50      0.57 o
  -2  10   2       65.75       69.83      1.81 o
  -1  10   2       75.66       72.64      1.92 o
   0  10   2       28.21       34.17      1.52 o
   1  10   2      265.85      269.48      7.35 o
   2  10   2      201.43      187.76      4.81 o
   3  10   2       19.04       10.74      1.98 o
   4  10   2       18.14       16.76      1.50 o
   5  10   2       38.33       42.91      2.52 o
   6  10   2        3.75        5.57      1.00 o
   7  10   2        3.22        4.73      1.11 o
   8  10   2        7.48        6.59      1.13 o
   9  10   2       39.08       27.25      3.29 o
  -6  11   2       24.41       20.34      1.35 o
  -5  11   2       46.26       46.68      1.82 o
  -4  11   2       11.89       12.11      1.21 o
  -3  11   2      278.20      273.50     10.13 o
  -2  11   2        1.08        1.45      0.88 o
  -1  11   2        0.48       -0.41      1.33 o
   0  11   2        0.13       -0.08      1.16 o
   1  11   2       29.36       25.55      1.65 o
   2  11   2        8.17        6.82      0.71 o
   3  11   2       37.37       32.71      2.80 o
   4  11   2       13.16       12.41      1.55 o
   5  11   2        1.23       -0.48      1.19 o
   6  11   2        2.27        2.46      1.36 o
   7  11   2       58.45       62.05      3.33 o
   8  11   2       23.14       24.37      2.29 o
  -5  12   2       73.55       73.49      4.06 o
  -4  12   2        1.58        2.37      1.11 o
  -3  12   2       13.56       16.02      1.26 o
  -2  12   2        1.62        1.13      1.06 o
  -1  12   2        9.02        7.56      1.17 o
   0  12   2        1.78        1.93      0.67 o
   1  12   2       65.46       63.91      2.37 o
   2  12   2        0.75        0.57      1.53 o
   3  12   2       25.96       37.26      3.05 o
   4  12   2       55.14       60.41      3.53 o
   5  12   2        2.30        4.41      1.44 o
   6  12   2       15.83       13.29      1.87 o
  -3  13   2       25.82       25.69      6.33 o
  -2  13   2        9.22       10.53      1.44 o
  -1  13   2       11.14       12.27      1.35 o
   0  13   2        4.38        6.59      3.35 o
   1  13   2        0.01       -1.55      1.55 o
   2  13   2       22.46       24.03      2.85 o
   3  13   2        3.14        6.64      1.64 o
   4  13   2      271.28      275.96     14.12 o
  -2 -12   3        3.59        1.94      1.40 o
  -1 -12   3       35.63       30.21      2.16 o
   0 -12   3        1.52        2.13      1.17 o
   1 -12   3       82.05       85.30      5.34 o
   2 -12   3       36.14       57.64      4.49 o
   3 -12   3       21.44       22.49      3.87 o
   4 -12   3       12.58       16.69      1.63 o
  -4 -11   3      300.38      302.30     44.53 o
  -3 -11   3        0.63        0.74      1.02 o
  -2 -11   3        3.81        3.91      2.69 o
  -1 -11   3        4.98        4.45      1.28 o
   0 -11   3        0.13        0.10      1.57 o
   1 -11   3       89.64       97.29      3.62 o
   2 -11   3       17.14       18.70      1.43 o
   3 -11   3       43.79       48.87      3.19 o
   4 -11   3       57.02       69.06      3.48 o
   5 -11   3        0.58        1.43      0.94 o
   6 -11   3       49.13       63.92      3.51 o
   7 -11   3        0.58        1.53      1.70 o
  -5 -10   3       76.39       86.85      5.63 o
  -4 -10   3       70.09       60.39      2.80 o
  -3 -10   3      365.24      408.77     15.18 o
  -2 -10   3       21.91       21.87      1.59 o
  -1 -10   3       19.13       21.05      1.50 o
   0 -10   3        0.11        3.09      0.96 o
   1 -10   3       54.43       51.53      1.63 o
   2 -10   3       10.67       12.39      1.39 o
   3 -10   3       27.72       30.69      1.75 o
   4 -10   3       48.22       50.63      2.37 o
   5 -10   3        5.69        6.09      1.19 o
   6 -10   3        0.62        0.65      1.04 o
   7 -10   3        7.68        9.22      1.35 o
   8 -10   3       68.30       76.24      3.54 o
  -6  -9   3        4.64        4.32      1.53 o
  -5  -9   3       72.20       72.07      6.87 o
  -4  -9   3        1.97        3.37      2.23 o
  -3  -9   3       83.07       82.34      2.88 o
  -2  -9   3       23.57       30.92      6.13 o
  -1  -9   3       87.49       92.70      4.64 o
   0  -9   3        7.83        9.77      0.63 o
   1  -9   3       69.01       79.36      2.12 o
   2  -9   3       22.19       22.82      0.93 o
   3  -9   3       26.27       19.66      1.27 o
   4  -9   3       26.78       24.71      2.56 o
   5  -9   3       11.26       10.25      0.76 o
   6  -9   3      158.77      171.10      4.16 o
   7  -9   3       38.21       36.49      1.51 o
   8  -9   3      106.15      116.84      3.77 o
   9  -9   3       13.88       12.13      1.06 o
  -7  -8   3        0.21        0.59      1.50 o
  -6  -8   3       30.64       37.57      2.20 o
  -5  -8   3        1.59        4.27      1.22 o
  -4  -8   3       11.47       13.47      0.86 o
  -3  -8   3       24.77       20.38      1.65 o
  -2  -8   3      475.52      466.93     11.89 o
  -1  -8   3        1.09        5.66      1.48 o
   0  -8   3      141.17      129.96      3.93 o
   1  -8   3      646.40      653.38     12.76 o
   2  -8   3        0.29        0.94      0.45 o
   3  -8   3       44.97       39.51      1.01 o
   4  -8   3       58.11       56.08      1.38 o
   5  -8   3       28.91       26.25      0.90 o
   6  -8   3        1.56        0.29      0.58 o
   7  -8   3        4.62        4.76      1.39 o
   8  -8   3       49.21       56.36      3.43 o
   9  -8   3      248.92      258.35      7.56 o
  10  -8   3      301.17      329.60      9.24 o
  -8  -7   3        0.60        2.57      2.15 o
  -7  -7   3       63.63       68.10      2.97 o
  -6  -7   3        2.05        5.94      1.16 o
  -5  -7   3       23.53       18.88      0.89 o
  -4  -7   3       16.92       12.76      0.98 o
  -3  -7   3       61.57       57.08      1.58 o
  -2  -7   3        6.47        4.27      1.33 o
  -1  -7   3      516.01      475.20     15.99 o
   0  -7   3        0.54        0.59      0.28 o
   1  -7   3      138.15      123.21      3.21 o
   2  -7   3        6.64        6.25      0.40 o
   3  -7   3       28.43       28.23      1.58 o
   4  -7   3       51.17       45.28      1.07 o
   5  -7   3        8.94       11.89      0.95 o
   6  -7   3        1.59       -0.02      0.41 o
   7  -7   3        3.88        5.20      0.62 o
   8  -7   3        0.23        0.58      0.66 o
   9  -7   3       87.79       92.33      5.84 o
  10  -7   3        4.51        7.13      0.92 o
  11  -7   3       24.63       25.63      3.08 o
  -9  -6   3       48.01       46.39      4.01 o
  -8  -6   3       53.40       52.78      3.39 o
  -7  -6   3       25.74       28.75      1.92 o
  -6  -6   3      170.94      182.71      4.71 o
  -5  -6   3       47.40       50.72      1.55 o
  -4  -6   3      115.76       99.21      2.35 o
  -3  -6   3        1.23       -0.31      0.53 o
  -2  -6   3       19.45       17.04      0.79 o
  -1  -6   3       43.42       40.43      1.89 o
   0  -6   3       40.96       40.61      1.75 o
   1  -6   3        1.05        0.80      0.42 o
   2  -6   3      163.55      142.43      2.13 o
   3  -6   3      636.82      602.85      8.46 o
   4  -6   3        4.23        3.08      0.41 o
   5  -6   3      111.63       97.36      1.95 o
   6  -6   3       24.61       21.01      0.86 o
   7  -6   3       18.81       19.76      0.88 o
   8  -6   3        2.56        1.30      0.68 o
   9  -6   3        1.65        3.91      0.87 o
  10  -6   3        1.13        0.90      0.69 o
  11  -6   3       73.35       73.91      2.97 o
  -9  -5   3      101.06      120.45      6.73 o
  -8  -5   3       67.74       67.60      4.18 o
  -7  -5   3        0.02        0.25      1.02 o
  -6  -5   3        1.03       -0.49      0.49 o
  -5  -5   3       19.60       18.47      1.23 o
  -4  -5   3       13.71       12.19      0.71 o
  -3  -5   3       39.08       31.77      1.01 o
  -2  -5   3      256.43      264.51      5.29 o
  -1  -5   3       71.93       65.87      2.46 o
   0  -5   3       10.82       10.99      0.58 o
   1  -5   3      183.53      189.08      2.77 o
   2  -5   3      185.45      222.81      3.51 o
   3  -5   3        0.18        0.44      0.25 o
   4  -5   3        3.94        3.51      0.69 o
   5  -5   3      528.45      481.58      8.25 o
   6  -5   3      196.24      194.96      3.64 o
   7  -5   3      114.30       93.24      2.11 o
   8  -5   3        0.29        0.35      0.71 o
   9  -5   3       18.37       18.06      1.64 o
  10  -5   3        7.23        6.09      2.01 o
  11  -5   3        0.94        1.82      0.73 o
  12  -5   3       97.79       95.83      8.91 o
  -9  -4   3       12.47       14.39      1.87 o
  -8  -4   3       62.61       69.26      3.53 o
  -7  -4   3        8.96        6.73      0.62 o
  -6  -4   3       37.69       38.71      1.24 o
  -5  -4   3        6.48        3.51      0.32 o
  -4  -4   3       52.44       53.72      1.24 o
  -3  -4   3        2.80        2.07      0.13 o
  -2  -4   3      278.81      261.95      3.64 o
  -1  -4   3       25.64       30.61      0.68 o
   0  -4   3      670.84      721.44      9.32 o
   1  -4   3      116.18      119.64      1.64 o
   2  -4   3     1019.68      975.19     12.24 o
   3  -4   3      914.87      952.57     28.95 o
   4  -4   3      472.71      474.77      8.09 o
   5  -4   3        3.13        0.08      0.51 o
   6  -4   3      150.82      156.09      3.04 o
   7  -4   3      471.07      432.26     12.48 o
   8  -4   3       46.26       43.78      1.33 o
   9  -4   3       46.66       44.74      1.34 o
  10  -4   3        1.01        2.19      1.89 o
  11  -4   3       24.14       22.17      1.22 o
  12  -4   3       31.05       31.01      4.79 o
 -10  -3   3      151.06      168.88      9.30 o
  -9  -3   3        0.45        1.38      0.73 o
  -8  -3   3        0.10        0.37      0.62 o
  -7  -3   3      195.00      202.45      4.36 o
  -6  -3   3      162.03      153.69      2.91 o
  -5  -3   3      334.00      307.64      4.24 o
  -4  -3   3        3.30        4.62      0.25 o
  -3  -3   3       79.95       80.76      1.16 o
  -2  -3   3       37.94       31.56      0.56 o
  -1  -3   3      504.66      537.56      5.97 o
   0  -3   3        8.18        7.90      0.20 o
   1  -3   3      322.90      316.78      6.33 o
   2  -3   3       12.89       15.04      0.98 o
   3  -3   3       84.50       80.82      1.36 o
   4  -3   3      331.76      302.94      5.34 o
   5  -3   3      716.53      685.20     11.91 o
   6  -3   3      445.69      462.82     15.43 o
   7  -3   3       54.94       49.93      2.16 o
   8  -3   3       51.96       48.87      1.36 o
   9  -3   3       65.31       61.33      1.96 o
  10  -3   3      145.46      152.42      6.52 o
  11  -3   3        7.12        5.67      1.16 o
  12  -3   3        1.87        1.96      0.77 o
 -10  -2   3        1.14        1.36      0.73 o
  -9  -2   3       55.06       50.75      2.06 o
  -8  -2   3       30.92       31.72      1.39 o
  -7  -2   3      121.05      122.81      2.80 o
  -6  -2   3      505.48      456.09      6.88 o
  -5  -2   3      790.29      825.64     15.12 o
  -4  -2   3      184.44      184.25      4.43 o
  -3  -2   3        5.80        4.92      0.22 o
  -2  -2   3       64.68       63.52      0.84 o
  -1  -2   3      410.14      449.09      4.58 o
   0  -2   3      674.55      716.90      7.47 o
   1  -2   3       31.35       32.07      1.71 o
   2  -2   3       37.88       42.33      1.03 o
   3  -2   3       25.47       28.67      1.48 o
   4  -2   3      187.21      191.01      3.41 o
   5  -2   3     2807.04     2929.07     73.88 o
   6  -2   3       27.74       30.13      0.85 o
   7  -2   3       16.40       14.71      0.70 o
   8  -2   3        0.00        0.01      0.56 o
   9  -2   3       57.78       53.16      1.47 o
  10  -2   3      100.73       97.38      2.64 o
  11  -2   3        0.00        0.32      0.85 o
  12  -2   3       45.23       41.98      6.77 o
  13  -2   3        4.55        3.14      2.06 o
 -10  -1   3        0.00        0.31      1.05 o
  -9  -1   3       10.13        8.48      0.99 o
  -8  -1   3        3.70        3.87      0.62 o
  -7  -1   3       53.62       62.76      2.06 o
  -6  -1   3       10.30        4.70      0.51 o
  -5  -1   3      156.35      161.98      2.38 o
  -4  -1   3      355.84      344.31      6.61 o
  -3  -1   3      382.47      390.26      4.46 o
  -2  -1   3       16.06       17.07      0.57 o
  -1  -1   3      290.91      323.40      3.53 o
   0  -1   3       10.69       11.32      0.22 o
   1  -1   3        0.11        1.30      0.34 o
   2  -1   3       55.39       54.00      1.40 o
   3  -1   3      576.11      557.22     14.38 o
   4  -1   3      167.80      168.88      2.11 o
   5  -1   3        0.52        0.64      0.33 o
   6  -1   3       33.60       38.38      0.98 o
   7  -1   3       42.80       54.54      1.40 o
   8  -1   3       38.54       55.14     10.23 o
   9  -1   3       20.94       21.85      0.79 o
  10  -1   3        2.27        3.12      0.54 o
  11  -1   3      137.63      139.40      3.91 o
  12  -1   3        0.63        2.63      1.05 o
  13  -1   3        9.39        4.52      2.23 o
 -10   0   3        0.16        0.31      0.90 o
  -9   0   3        6.00        8.06      0.90 o
  -8   0   3        6.55        6.78      1.07 o
  -7   0   3        3.22        0.73      0.52 o
  -6   0   3       89.14       85.26      2.23 o
  -5   0   3       64.32       68.56      1.10 o
  -4   0   3       72.20       77.22      1.99 o
  -3   0   3      959.02     1051.30     14.17 o
  -2   0   3      514.62      563.81      6.79 o
  -1   0   3      144.05      139.46      1.96 o
   0   0   3      201.67      176.72      1.97 o
   1   0   3       57.68       56.98      1.22 o
   2   0   3     1132.51     1090.49     13.60 o
   3   0   3        1.89        3.78      4.32 o
   4   0   3      420.98      444.34      5.40 o
   5   0   3       70.33       76.04      5.15 o
   6   0   3        1.22        0.46      0.45 o
   7   0   3        9.95       12.84      1.12 o
   8   0   3      169.71      167.70      3.64 o
   9   0   3        7.97        6.93      0.55 o
  10   0   3        6.90        7.09      0.83 o
  11   0   3        1.68        1.24      0.55 o
  12   0   3       10.16       11.39      1.10 o
  13   0   3        4.22        2.52      1.27 o
 -10   1   3      119.65      117.35      4.21 o
  -9   1   3        3.68        3.73      0.88 o
  -8   1   3       33.20       28.58      1.01 o
  -7   1   3        2.82        3.35      0.54 o
  -6   1   3       62.74       58.05      3.36 o
  -5   1   3        1.27        0.26      0.20 o
  -4   1   3        1.68        2.50      0.31 o
  -3   1   3      628.31      719.69      9.65 o
  -2   1   3      241.73      248.19      3.93 o
  -1   1   3     1045.63     1118.25     14.92 o
   0   1   3       52.34       56.83      0.88 o
   1   1   3        1.70        2.70      0.18 o
   2   1   3       28.41       81.97      4.79 o
   3   1   3      797.10      813.58     18.73 o
   4   1   3      122.12      121.41      3.85 o
   5   1   3      389.08      399.27      5.71 o
   6   1   3        4.95        4.51      0.36 o
   7   1   3        0.00        0.72      0.79 o
   8   1   3       98.10       90.99      2.04 o
   9   1   3      136.58      125.71      4.51 o
  10   1   3      407.13      403.29      8.08 o
  11   1   3       37.62       37.94      1.55 o
  12   1   3       24.74       27.28      1.67 o
  13   1   3        1.11       -1.30      1.30 o
 -10   2   3      272.72      283.27      9.59 o
  -9   2   3        0.61        0.25      0.76 o
  -8   2   3       55.06       55.73      2.35 o
  -7   2   3       52.32       56.49      2.42 o
  -6   2   3       12.48       13.13      0.64 o
  -5   2   3      371.95      410.21      8.55 o
  -4   2   3       69.44       71.87      3.94 o
  -3   2   3      110.49      121.07      2.40 o
  -2   2   3      509.20      558.94      9.96 o
  -1   2   3     3701.33     3862.75     89.97 o
   0   2   3     1081.59     1243.89     18.87 o
   1   2   3       38.96       38.76      0.74 o
   2   2   3       63.93       65.16      1.23 o
   3   2   3      335.73      316.56      5.73 o
   4   2   3      285.86      310.02      8.77 o
   5   2   3      269.01      277.47      4.14 o
   6   2   3        0.01       -0.38      0.38 o
   7   2   3        2.90        5.09      0.35 o
   8   2   3        1.59        0.57      0.47 o
   9   2   3       27.42       30.41      0.95 o
  10   2   3      518.23      517.02     10.07 o
  11   2   3       27.58       27.87      1.24 o
  12   2   3       39.20       37.71      2.01 o
  13   2   3        3.57        1.92      0.88 o
 -10   3   3       40.92       44.07      2.54 o
  -9   3   3      223.42      226.64      6.55 o
  -8   3   3      252.32      251.23      6.53 o
  -7   3   3        5.44        7.84      1.71 o
  -6   3   3      624.19      620.43     10.43 o
  -5   3   3       71.95      103.74      2.93 o
  -4   3   3      303.79      358.96      7.56 o
  -3   3   3      672.53      771.02     17.22 o
  -2   3   3      104.90      111.92      1.99 o
  -1   3   3      248.83      276.37      4.03 o
   0   3   3       37.70       41.38      1.02 o
   1   3   3       91.16      101.41      1.46 o
   2   3   3      702.11      726.62     17.50 o
   3   3   3      231.31      227.46      6.78 o
   4   3   3      314.42      326.21      9.15 o
   5   3   3       41.63       50.28      1.07 o
   6   3   3       67.70       61.82      1.16 o
   7   3   3       12.06       17.22      0.71 o
   8   3   3       18.39       18.81      0.71 o
   9   3   3      207.82      203.25      4.08 o
  10   3   3      116.17      113.39      3.48 o
  11   3   3       67.88       71.19      2.74 o
  12   3   3       60.97       70.34      2.91 o
 -10   4   3       38.00       32.68      2.46 o
  -9   4   3      185.68      201.69      6.72 o
  -8   4   3      200.02      201.93      5.53 o
  -7   4   3      413.52      436.11     10.48 o
  -6   4   3       17.85       26.66      3.79 o
  -5   4   3       70.70       73.27      2.95 o
  -4   4   3      110.36       95.63      2.05 o
  -3   4   3      348.38      381.44      6.53 o
  -2   4   3       63.81       64.42      1.47 o
  -1   4   3      421.68      494.46      7.66 o
   0   4   3       31.61       36.72      0.75 o
   1   4   3       14.69       17.75      0.45 o
   2   4   3        0.04       -0.10      0.16 o
   3   4   3      582.43      641.33     14.91 o
   4   4   3       12.98       17.82      0.44 o
   5   4   3        7.08        7.99      0.34 o
   6   4   3      188.87      166.59      2.71 o
   7   4   3      130.80      118.63      2.13 o
   8   4   3      178.21      162.05      4.96 o
   9   4   3      171.98      163.46      4.16 o
  10   4   3       52.22       52.19      1.72 o
  11   4   3       24.52       25.50      1.44 o
  12   4   3        3.68        2.43      0.85 o
 -10   5   3        5.69        4.06      1.99 o
  -9   5   3        6.55        5.67      1.15 o
  -8   5   3      293.91      297.38      7.52 o
  -7   5   3       78.29       76.93      2.38 o
  -6   5   3      147.67      141.95      3.16 o
  -5   5   3       88.27       88.32      2.42 o
  -4   5   3       75.37       66.24      1.62 o
  -3   5   3       27.59       25.97      0.83 o
  -2   5   3       77.56       90.62      2.01 o
  -1   5   3      553.92      587.37      8.87 o
   0   5   3        2.27        2.09      0.35 o
   1   5   3       29.12       34.64      0.60 o
   2   5   3      140.89      152.45      2.86 o
   3   5   3       21.59       20.11      0.83 o
   4   5   3      879.80      850.93     26.17 o
   5   5   3        0.44        1.18      0.21 o
   6   5   3        0.38        0.37      0.28 o
   7   5   3       40.73       35.49      1.12 o
   8   5   3       78.71       65.88      1.86 o
   9   5   3       13.67       10.91      0.71 o
  10   5   3       70.91       71.59      2.35 o
  11   5   3        1.48        0.82      0.65 o
  12   5   3       93.55      101.67      6.30 o
  -9   6   3        0.01       -0.96      1.77 o
  -8   6   3       37.62       35.28      3.08 o
  -7   6   3       40.12       37.98      1.36 o
  -6   6   3       61.47       64.87      2.57 o
  -5   6   3       49.95       54.33      1.57 o
  -4   6   3       22.20       21.31      1.20 o
  -3   6   3      152.12      155.84      3.40 o
  -2   6   3       44.25       54.30      1.39 o
  -1   6   3      122.23      118.27      4.79 o
   0   6   3       16.42       15.32      0.43 o
   1   6   3        0.00        0.51      0.26 o
   2   6   3        1.20        1.73      0.24 o
   3   6   3       39.13       35.28      0.72 o
   4   6   3       82.41       73.04      1.39 o
   5   6   3      167.91      167.42      2.61 o
   6   6   3      207.33      189.07      2.96 o
   7   6   3        2.96        3.34      0.73 o
   8   6   3        2.23        3.25      0.57 o
   9   6   3       11.01       11.00      0.79 o
  10   6   3       13.31       16.22      1.02 o
  11   6   3       77.82       80.75      4.89 o
  12   6   3        3.92        3.14      1.55 o
  -9   7   3        3.29        3.21      0.91 o
  -8   7   3       61.60       64.35      2.73 o
  -7   7   3        0.87       -0.39      0.81 o
  -6   7   3        5.95        9.15      0.78 o
  -5   7   3       11.88        9.12      0.72 o
  -4   7   3        0.22        1.67      0.52 o
  -3   7   3        2.31        0.88      0.43 o
  -2   7   3       17.44       17.76      1.03 o
  -1   7   3       37.87       36.06      1.65 o
   0   7   3       41.49       37.23      2.45 o
   1   7   3      107.16       98.91      1.57 o
   2   7   3       50.19       49.31      1.02 o
   3   7   3       16.87       17.33      0.47 o
   4   7   3       92.91      107.37      1.97 o
   5   7   3      552.41      480.40     10.64 o
   6   7   3       26.31       28.06      0.98 o
   7   7   3       23.87       21.48      0.88 o
   8   7   3        2.42        2.60      0.45 o
   9   7   3       77.55       94.91      4.38 o
  10   7   3        0.61       -0.08      1.81 o
  11   7   3        0.01        2.12      1.36 o
  -8   8   3        2.24        3.43      0.92 o
  -7   8   3       14.73       15.20      1.46 o
  -6   8   3        4.10        7.20      3.17 o
  -5   8   3        4.56        6.88      0.77 o
  -4   8   3       28.98       28.00      1.04 o
  -3   8   3      193.55      176.66      3.69 o
  -2   8   3       60.23       65.67      1.58 o
  -1   8   3      228.59      232.48      4.49 o
   0   8   3        0.58        0.31      0.33 o
   1   8   3      338.37      337.26      5.12 o
   2   8   3        2.18        1.32      0.35 o
   3   8   3      301.53      265.35      8.31 o
   4   8   3       67.50       46.33      1.21 o
   5   8   3      109.67       95.72      2.57 o
   6   8   3      277.24      258.80      6.73 o
   7   8   3        4.42        5.09      1.16 o
   8   8   3       24.60       26.40      2.29 o
   9   8   3       52.91       62.31      3.56 o
  10   8   3        9.52        7.72      1.53 o
  11   8   3       56.75       53.88      4.21 o
  -8   9   3       31.41       33.87      5.27 o
  -7   9   3       96.19       98.19      6.59 o
  -6   9   3       80.68       88.18      2.90 o
  -5   9   3        6.29        4.35      0.94 o
  -4   9   3        2.63        1.52      0.61 o
  -3   9   3       62.21       56.82      1.71 o
  -2   9   3      311.00      315.32      6.44 o
  -1   9   3      190.32      193.47      3.75 o
   0   9   3       13.11       13.07      0.63 o
   1   9   3       22.85       23.62      1.13 o
   2   9   3       83.05       74.37      1.74 o
   3   9   3       74.79       78.11      2.04 o
   4   9   3        3.45        1.50      0.50 o
   5   9   3       23.32       20.74      0.80 o
   6   9   3        8.41       10.45      1.24 o
   7   9   3        4.31        4.35      1.61 o
   8   9   3        0.41        1.38      1.38 o
   9   9   3      124.35      145.06      7.18 o
  10   9   3        9.65        8.85      2.12 o
  -7  10   3      147.36      128.83      5.00 o
  -6  10   3      100.83      112.10      3.67 o
  -5  10   3        6.50        6.41      1.09 o
  -4  10   3       44.46       46.30      1.61 o
  -3  10   3      110.29      117.48      3.58 o
  -2  10   3      596.82      601.49     12.13 o
  -1  10   3       61.78       60.39      1.65 o
   0  10   3        5.18        4.51      0.54 o
   1  10   3       13.00       13.70      1.48 o
   2  10   3       11.06       12.37      0.80 o
   3  10   3      212.66      186.18      4.93 o
   4  10   3       88.81       74.42      4.85 o
   5  10   3       15.45       14.47      1.81 o
   6  10   3        3.06        2.76      1.18 o
   7  10   3        0.00        0.51      1.09 o
   8  10   3       26.33       33.60      1.83 o
   9  10   3        3.04        4.60      1.02 o
  -6  11   3       78.29       69.29      3.38 o
  -5  11   3      130.03      135.64      4.32 o
  -4  11   3       14.56        8.77      1.96 o
  -3  11   3       66.54       61.60      2.27 o
  -2  11   3       16.02       16.45      1.35 o
  -1  11   3       67.31       66.78      3.18 o
   0  11   3        4.30        5.45      2.04 o
   1  11   3        2.41        1.68      0.59 o
   2  11   3        1.69        1.62      0.51 o
   3  11   3       88.89       80.01      8.23 o
   4  11   3       15.65       14.53      1.55 o
   5  11   3       10.62       11.05      1.84 o
   6  11   3       13.07       12.78      2.20 o
   7  11   3        1.38        1.63      1.05 o
   8  11   3       26.53       33.16      1.99 o
  -4  12   3       32.93       30.65      2.02 o
  -3  12   3       62.64       67.40      3.73 o
  -2  12   3       12.48        8.23      2.60 o
  -1  12   3        5.89        4.59      0.85 o
   0  12   3        5.22        5.82      1.05 o
   1  12   3      138.02      144.02      8.47 o
   2  12   3        5.15        6.14      1.36 o
   3  12   3        0.04       -1.27      1.27 o
   4  12   3       24.82       30.59      2.43 o
   5  12   3        1.98       -0.96      1.98 o
   6  12   3        3.62        4.83      2.01 o
   7  12   3       17.35       20.21      2.06 o
  -2  13   3       15.71       16.10      2.74 o
  -1  13   3        0.20        1.09      0.97 o
   0  13   3       17.51       14.55      2.47 o
   1  13   3        3.10        1.48      1.71 o
   2  13   3        0.03       -2.12      2.12 o
   3  13   3        8.09        7.35      1.61 o
   4  13   3       33.51       37.57      3.28 o
   5  13   3       12.45       10.46      2.71 o
   1 -12   4        0.68        2.94      1.18 o
   2 -12   4        4.29        3.22      1.70 o
   3 -12   4       60.76       54.56      5.09 o
  -3 -11   4        7.57        6.42      1.75 o
  -2 -11   4       11.08       15.86      1.39 o
  -1 -11   4        1.15        2.70      2.69 o
   0 -11   4        0.04       -0.20      1.00 o
   1 -11   4       16.33       19.29      1.41 o
   2 -11   4       14.90       14.57      1.40 o
   3 -11   4        1.71        0.90      1.09 o
   4 -11   4        0.93        3.86      1.10 o
   5 -11   4        0.03        3.74      1.22 o
   6 -11   4       23.07       28.42      1.96 o
  -4 -10   4       18.98       17.61      2.54 o
  -3 -10   4      192.48      195.99     13.35 o
  -2 -10   4        0.15       -0.93      0.93 o
  -1 -10   4       89.64      118.82      4.55 o
   0 -10   4       54.40       67.56      2.54 o
   1 -10   4       47.01       50.82      2.36 o
   2 -10   4       22.90       22.29      1.95 o
   3 -10   4        4.11        3.61      1.54 o
   4 -10   4        1.42        3.64      1.38 o
   5 -10   4       38.02       43.91      3.84 o
   6 -10   4        8.04       12.71      1.47 o
   7 -10   4        1.36        0.71      0.89 o
   8 -10   4       14.64       13.57      1.98 o
  -5  -9   4      242.29      267.74     13.01 o
  -4  -9   4       79.37       74.95      4.71 o
  -3  -9   4       78.42       77.67      2.97 o
  -2  -9   4        0.09        2.00      1.40 o
  -1  -9   4      362.71      389.72     13.40 o
   0  -9   4      648.82      731.06     18.56 o
   1  -9   4        1.77        5.74      1.92 o
   2  -9   4        0.06       -0.11      0.54 o
   3  -9   4       33.47       37.24      1.34 o
   4  -9   4        0.80        0.55      1.63 o
   5  -9   4        3.91        1.71      0.90 o
   6  -9   4      317.41      344.92      9.24 o
   7  -9   4        3.81        4.62      0.86 o
   8  -9   4       65.65       69.83      3.03 o
   9  -9   4        8.25        8.85      1.15 o
  -6  -8   4        9.04       10.40      1.47 o
  -5  -8   4       12.73       18.49      1.55 o
  -4  -8   4       30.52       31.44      1.67 o
  -3  -8   4       78.10       83.51      2.79 o
  -2  -8   4       47.30       46.79      1.80 o
  -1  -8   4       10.74        9.85      1.08 o
   0  -8   4        7.91        5.98      1.39 o
   1  -8   4      658.59      648.42     19.41 o
   2  -8   4        8.23       14.55      0.76 o
   3  -8   4       17.46       18.07      0.89 o
   4  -8   4        0.17        1.07      0.48 o
   5  -8   4       82.42       74.83      3.55 o
   6  -8   4       11.01       12.52      0.64 o
   7  -8   4       97.23      113.07      2.83 o
   8  -8   4      103.26      115.10      3.17 o
   9  -8   4       13.42       16.91      1.34 o
  10  -8   4      256.73      263.38      7.74 o
  -7  -7   4       74.95       93.21      4.01 o
  -6  -7   4        0.03        1.98      1.07 o
  -5  -7   4       32.64       40.45      1.87 o
  -4  -7   4       10.59       12.81      1.40 o
  -3  -7   4        4.72        5.00      1.71 o
  -2  -7   4       23.34       20.61      1.16 o
  -1  -7   4      525.69      537.56     11.93 o
   0  -7   4      346.90      351.11      9.70 o
   1  -7   4      129.24      106.50      2.67 o
   2  -7   4      563.05      531.49      9.25 o
   3  -7   4      842.91      753.12     10.84 o
   4  -7   4       97.33      101.97      2.53 o
   5  -7   4       28.68       26.58      0.84 o
   6  -7   4      102.44      104.26      2.21 o
   7  -7   4       18.38       19.90      0.81 o
   8  -7   4       31.78       33.24      1.31 o
   9  -7   4        7.95       10.91      0.90 o
  10  -7   4        2.22        3.43      0.82 o
  11  -7   4       87.04       95.10      5.09 o
  -8  -6   4        5.15        2.49      1.30 o
  -7  -6   4       21.49       25.24      1.61 o
  -6  -6   4       96.28      105.38      3.39 o
  -5  -6   4       13.64       14.76      1.22 o
  -4  -6   4       16.49       16.61      0.92 o
  -3  -6   4        5.35        3.94      0.90 o
  -2  -6   4       25.89       23.79      0.90 o
  -1  -6   4      330.77      322.03      9.89 o
   0  -6   4       10.19        8.66      0.68 o
   1  -6   4      173.56      164.02      3.14 o
   2  -6   4      567.60      506.46      7.04 o
   3  -6   4      591.72      573.64      8.53 o
   4  -6   4      461.30      390.25      5.96 o
   5  -6   4      219.78      204.25      5.88 o
   6  -6   4       47.29       41.09      2.08 o
   7  -6   4       78.66       73.70      2.16 o
   8  -6   4       32.95       37.54      2.67 o
   9  -6   4       20.29       21.73      1.21 o
  10  -6   4       53.90       57.74      3.32 o
  11  -6   4       33.12       35.71      1.88 o
  -8  -5   4        1.52        0.42      1.07 o
  -7  -5   4        4.00        7.09      1.41 o
  -6  -5   4        2.83        1.24      0.96 o
  -5  -5   4       53.06       62.56      1.98 o
  -4  -5   4      153.35      156.85      3.58 o
  -3  -5   4       19.66       22.76      0.50 o
  -2  -5   4        4.40        2.87      0.61 o
  -1  -5   4        3.84        3.41      0.33 o
   0  -5   4        9.82        9.58      0.33 o
   1  -5   4      131.99      130.24      1.95 o
   2  -5   4       19.80       15.38      0.88 o
   3  -5   4       57.18       58.75      1.09 o
   4  -5   4     1202.46     1108.61     15.29 o
   5  -5   4      306.80      305.36      7.66 o
   6  -5   4      881.65      848.64     20.29 o
   7  -5   4        4.77        5.09      1.03 o
   8  -5   4       62.32       64.65      1.71 o
   9  -5   4       75.23       69.33      1.96 o
  10  -5   4        5.36        6.43      0.93 o
  11  -5   4       25.64       22.15      1.13 o
  12  -5   4        3.07        5.30      1.38 o
  -9  -4   4       45.98       54.90      4.13 o
  -8  -4   4       30.30       33.67      1.98 o
  -7  -4   4        4.67        6.56      1.33 o
  -6  -4   4        0.34        0.51      0.40 o
  -5  -4   4      280.59      266.30      4.80 o
  -4  -4   4       23.61       22.04      0.65 o
  -3  -4   4      177.16      167.09      2.44 o
  -2  -4   4        8.77       10.93      0.36 o
  -1  -4   4        0.52        2.73      0.22 o
   0  -4   4       25.16       43.23      0.73 o
   1  -4   4      112.45      105.96      1.59 o
   2  -4   4      588.40      550.16      6.98 o
   3  -4   4      119.87      109.60      2.00 o
   4  -4   4      481.04      447.79     11.35 o
   5  -4   4       22.01       31.37      0.99 o
   6  -4   4       34.87       29.44      0.93 o
   7  -4   4       18.90       14.72      0.80 o
   8  -4   4       69.00       63.81      1.74 o
   9  -4   4        5.37        4.53      0.79 o
  10  -4   4        7.60        6.52      0.71 o
  11  -4   4        5.97        5.30      0.85 o
  12  -4   4        7.09        8.77      1.91 o
  -9  -3   4       28.69       34.88      2.80 o
  -8  -3   4       42.49       37.82      1.58 o
  -7  -3   4        9.21        7.09      0.65 o
  -6  -3   4        1.25        0.23      0.51 o
  -5  -3   4       82.53       70.70      1.45 o
  -4  -3   4      473.66      456.84     11.56 o
  -3  -3   4      169.09      191.50      2.47 o
  -2  -3   4      158.99      171.99      2.25 o
  -1  -3   4      247.10      270.81      3.43 o
   0  -3   4        0.02        0.58      0.37 o
   1  -3   4      278.17      310.96      4.45 o
   2  -3   4      157.26      178.03      4.57 o
   3  -3   4       48.70       46.77      2.08 o
   4  -3   4      114.32      125.86      2.51 o
   5  -3   4      500.24      489.63     10.80 o
   6  -3   4      439.52      428.53      7.30 o
   7  -3   4      334.34      335.90     13.41 o
   8  -3   4      231.58      231.37      5.83 o
   9  -3   4        7.82        8.42      1.26 o
  10  -3   4      362.78      368.54      7.49 o
  11  -3   4        3.51        3.29      0.65 o
  12  -3   4        2.02        1.08      0.79 o
  -9  -2   4       58.97       56.91      2.63 o
  -8  -2   4        5.61        7.09      0.71 o
  -7  -2   4       91.81       81.88      2.09 o
  -6  -2   4        1.31        3.22      0.57 o
  -5  -2   4       15.20       11.24      0.37 o
  -4  -2   4        0.17        0.11      0.15 o
  -3  -2   4        1.36        0.99      0.20 o
  -2  -2   4      166.18      165.43      2.20 o
  -1  -2   4       46.78       50.04      0.69 o
   0  -2   4      402.09      432.60      4.46 o
   1  -2   4      210.28      229.51      2.66 o
   2  -2   4        7.42        9.70      0.29 o
   3  -2   4      682.47      713.31     23.26 o
   4  -2   4     1363.29     1367.12     20.20 o
   5  -2   4      146.73      147.23      2.90 o
   6  -2   4       60.72       55.93      1.39 o
   7  -2   4        4.64        3.90      0.58 o
   8  -2   4      210.73      229.10      5.84 o
   9  -2   4       29.82       25.92      0.98 o
  10  -2   4      150.72      143.71      3.07 o
  11  -2   4       30.16       30.52      1.40 o
  12  -2   4       93.12       92.11      5.70 o
  13  -2   4       15.27       16.11      1.92 o
  -9  -1   4        0.84        2.04      0.88 o
  -8  -1   4       60.22       57.53      2.06 o
  -7  -1   4       40.41       44.98      1.39 o
  -6  -1   4       32.30       22.33      0.73 o
  -5  -1   4       47.83       57.78      1.16 o
  -4  -1   4        0.48        2.16      0.31 o
  -3  -1   4      165.48      178.13      2.82 o
  -2  -1   4        3.14        2.75      0.47 o
  -1  -1   4      365.50      397.22      4.52 o
   0  -1   4       40.48       40.01      0.55 o
   1  -1   4      460.38      479.36     11.86 o
   2  -1   4        6.53        7.97      0.27 o
   3  -1   4     1484.98     1499.71     41.50 o
   4  -1   4       29.26       30.20      0.70 o
   5  -1   4        2.08        0.45      0.35 o
   6  -1   4        9.07        8.55      0.72 o
   7  -1   4       23.74       26.15      0.87 o
   8  -1   4       30.04       30.14      1.00 o
   9  -1   4      135.97      126.36      2.80 o
  10  -1   4      256.81      262.55      5.31 o
  11  -1   4       18.13       16.67      1.34 o
  12  -1   4       41.31       37.28      2.09 o
  13  -1   4        8.93        7.46      1.41 o
 -10   0   4       73.82       69.41      3.14 o
  -9   0   4        0.18        1.24      1.10 o
  -8   0   4        9.63        6.98      0.90 o
  -7   0   4       30.40       27.19      0.96 o
  -6   0   4      223.27      235.67      3.85 o
  -5   0   4      464.86      462.63      9.50 o
  -4   0   4        7.75        3.79      0.33 o
  -3   0   4        1.33        1.17      0.33 o
  -2   0   4       47.86       44.90      1.34 o
  -1   0   4       24.58       29.20      0.56 o
   0   0   4       40.63       47.50      0.81 o
   1   0   4       19.67       21.05      0.41 o
   2   0   4       12.45        8.68      0.28 o
   3   0   4       76.32       74.62      1.61 o
   4   0   4       27.15       27.55      0.66 o
   5   0   4      357.85      361.17      5.76 o
   6   0   4        4.10        6.45      0.43 o
   7   0   4        4.71        3.65      1.43 o
   8   0   4        2.12        1.35      0.54 o
   9   0   4        3.73        5.87      1.68 o
  10   0   4      455.37      457.15     10.97 o
  11   0   4      437.37      444.64     10.78 o
  12   0   4      142.56      148.89      5.26 o
  13   0   4       57.67       52.47      2.60 o
 -10   1   4       51.79       51.79      2.40 o
  -9   1   4       13.29       13.54      1.30 o
  -8   1   4       21.08       22.53      1.36 o
  -7   1   4        5.10        4.78      0.65 o
  -6   1   4        6.81        9.20      1.44 o
  -5   1   4       11.53       11.82      0.54 o
  -4   1   4      133.07      130.39      3.31 o
  -3   1   4       49.84       51.35      1.17 o
  -2   1   4      117.46      154.76      2.31 o
  -1   1   4       10.24       11.41      0.64 o
   0   1   4       24.58       25.42      0.46 o
   1   1   4      119.22      128.56      1.87 o
   2   1   4      265.87      273.92      3.68 o
   3   1   4        8.68       40.69      4.16 o
   4   1   4      242.78      236.27      6.24 o
   5   1   4      181.09      189.59      3.09 o
   6   1   4       82.81       78.48      1.82 o
   7   1   4      125.25      144.61      4.20 o
   8   1   4      163.68      166.54      3.82 o
   9   1   4        3.49        3.87      0.55 o
  10   1   4      272.50      270.29      7.81 o
  11   1   4       73.43       73.97      2.01 o
  12   1   4      293.69      320.39     10.47 o
  13   1   4        3.28        4.61      1.10 o
 -10   2   4       46.70       45.17      2.26 o
  -9   2   4      126.13      137.26      4.89 o
  -8   2   4        6.99        7.16      0.73 o
  -7   2   4       94.13       94.27      2.51 o
  -6   2   4        0.15        0.57      0.43 o
  -5   2   4        5.67        6.69      0.60 o
  -4   2   4       78.37       59.42      1.16 o
  -3   2   4      503.87      544.01     10.83 o
  -2   2   4      168.97      197.76      8.42 o
  -1   2   4       21.03       22.04      0.66 o
   0   2   4      203.87      245.64      4.04 o
   1   2   4        2.00      136.62      7.66 o
   2   2   4     5852.38     6206.80    140.96 o
   3   2   4      843.41      883.25     14.76 o
   4   2   4      133.28      130.29      2.59 o
   5   2   4       95.44       88.67      1.58 o
   6   2   4        4.40        2.72      0.81 o
   7   2   4       10.58       11.33      0.58 o
   8   2   4        5.73        5.01      0.51 o
   9   2   4        1.80        0.99      0.54 o
  10   2   4        7.60        7.48      0.81 o
  11   2   4       91.31       90.90      2.77 o
  12   2   4        1.10        0.85      0.65 o
  13   2   4        7.58        7.04      1.07 o
  -9   3   4       95.25       90.62      3.62 o
  -8   3   4      162.82      172.48      4.79 o
  -7   3   4       24.79       25.81      1.40 o
  -6   3   4       30.62       41.31      1.66 o
  -5   3   4       24.91       27.33      1.24 o
  -4   3   4      154.50      162.89      2.82 o
  -3   3   4       33.67       50.52      1.05 o
  -2   3   4       97.35       80.88      1.40 o
  -1   3   4       39.07       61.36      3.66 o
   0   3   4      128.56      161.72      3.20 o
   1   3   4      130.73      151.49      3.54 o
   2   3   4      332.18      352.16      8.26 o
   3   3   4      430.25      481.26     12.30 o
   4   3   4     1973.83     2050.41     61.61 o
   5   3   4        9.14       10.27      0.40 o
   6   3   4       14.38       17.46      0.58 o
   7   3   4      205.46      194.78      4.56 o
   8   3   4        7.03        5.72      0.62 o
   9   3   4       61.96       62.79      1.46 o
  10   3   4       97.28      102.89      2.83 o
  11   3   4       57.25       55.98      1.98 o
  12   3   4       95.54      103.88      3.93 o
  13   3   4       24.08       25.21      1.64 o
  -9   4   4        1.33        1.80      1.26 o
  -8   4   4       78.33       78.16      4.42 o
  -7   4   4      682.17      710.80     16.94 o
  -6   4   4        0.01        3.21      1.65 o
  -5   4   4     1002.44     1024.25     21.02 o
  -4   4   4       86.34       83.51      2.86 o
  -3   4   4       97.98      106.06      2.05 o
  -2   4   4       15.40       10.93      0.76 o
  -1   4   4      430.36      474.73     11.72 o
   0   4   4        2.59        5.04      0.35 o
   1   4   4       75.17       89.09      4.64 o
   2   4   4      274.31      320.80      9.52 o
   3   4   4      676.85      750.44     10.59 o
   4   4   4      526.13      562.15     11.19 o
   5   4   4       18.03       19.40      0.99 o
   6   4   4        7.80        5.91      0.32 o
   7   4   4        3.03        1.98      0.32 o
   8   4   4       29.51       30.13      1.27 o
   9   4   4        6.66        9.77      0.76 o
  10   4   4       21.71       19.28      1.13 o
  11   4   4       14.22       12.41      1.02 o
  12   4   4       16.26       16.39      1.07 o
  13   4   4       10.34        8.59      1.30 o
  -9   5   4      177.96      167.42      5.93 o
  -8   5   4       38.11       41.71      3.28 o
  -7   5   4       25.25       25.78      2.43 o
  -6   5   4        3.94        7.97      0.83 o
  -5   5   4      136.23      166.16      3.48 o
  -4   5   4       96.32       83.26      1.98 o
  -3   5   4      208.73      195.05      3.80 o
  -2   5   4       12.88       10.97      0.57 o
  -1   5   4       95.17       87.10      2.45 o
   0   5   4        3.09        9.69      0.48 o
   1   5   4        3.88        9.33      0.89 o
   2   5   4      372.87      392.42      8.83 o
   3   5   4       16.66       17.39      0.43 o
   4   5   4      294.02      308.16      5.07 o
   5   5   4        3.07        8.08      0.38 o
   6   5   4       97.15       95.53      1.69 o
   7   5   4        7.43        6.00      0.49 o
   8   5   4        5.95        7.18      0.64 o
   9   5   4        2.44        3.05      0.62 o
  10   5   4        0.24        1.22      0.62 o
  11   5   4       21.16       23.18      1.30 o
  12   5   4       58.82       57.93      2.43 o
  -9   6   4       52.85       51.13      2.36 o
  -8   6   4       16.63       18.56      1.61 o
  -7   6   4       55.94       56.87      2.10 o
  -6   6   4       16.69       16.27      1.01 o
  -5   6   4       20.86       19.15      0.91 o
  -4   6   4      116.76      137.46      3.22 o
  -3   6   4      749.96      740.30     12.83 o
  -2   6   4       90.30       91.00      3.11 o
  -1   6   4      209.41      205.93      3.27 o
   0   6   4      152.38      156.12      3.68 o
   1   6   4      457.20      443.53      5.72 o
   2   6   4       68.48       59.16      1.21 o
   3   6   4       18.20       12.63      0.47 o
   4   6   4       21.21       20.42      0.54 o
   5   6   4      276.28      284.18      5.75 o
   6   6   4      747.99      739.17     28.07 o
   7   6   4      158.76      131.67      3.62 o
   8   6   4       41.74       38.25      1.44 o
   9   6   4       15.68       14.13      0.85 o
  10   6   4        0.13       -0.14      0.57 o
  11   6   4        2.92        3.62      0.71 o
  12   6   4       26.92       26.37      2.97 o
  -8   7   4       49.83       47.59      2.23 o
  -7   7   4        8.63       10.26      1.32 o
  -6   7   4       14.46       16.28      1.33 o
  -5   7   4       27.21       28.46      2.77 o
  -4   7   4        6.11        3.60      0.63 o
  -3   7   4       30.86       25.82      1.00 o
  -2   7   4      175.07      165.98      3.49 o
  -1   7   4      458.23      441.07      7.19 o
   0   7   4      478.24      478.92      7.03 o
   1   7   4       66.58       65.31      1.13 o
   2   7   4       32.93       33.14      0.76 o
   3   7   4      190.05      177.54      3.29 o
   4   7   4      227.42      204.20      3.40 o
   5   7   4       30.01       25.14      0.83 o
   6   7   4      110.53       90.05      2.50 o
   7   7   4      651.85      613.68     11.39 o
   8   7   4      111.89      107.88      3.05 o
   9   7   4       40.17       37.43      1.47 o
  10   7   4        1.78        3.02      1.27 o
  11   7   4        0.77        0.96      1.33 o
  -8   8   4       12.74       11.66      1.21 o
  -7   8   4        3.77        3.41      0.96 o
  -6   8   4        4.11        3.96      0.89 o
  -5   8   4       95.33      102.73      2.59 o
  -4   8   4       32.41       25.53      1.11 o
  -3   8   4       12.65       10.15      0.72 o
  -2   8   4      237.74      217.78      4.45 o
  -1   8   4      374.80      376.62      6.33 o
   0   8   4        0.31        0.49      0.69 o
   1   8   4      651.22      654.53     16.10 o
   2   8   4      393.78      384.45     10.18 o
   3   8   4       12.62       10.60      0.59 o
   4   8   4       51.96       41.92      1.14 o
   5   8   4      174.05      146.49      3.79 o
   6   8   4        0.47        0.73      0.40 o
   7   8   4        0.09        0.06      0.45 o
   8   8   4        0.14        0.51      1.41 o
   9   8   4      162.98      178.09      8.37 o
  10   8   4        4.10        5.09      1.47 o
  11   8   4      103.97      114.65      6.22 o
  -7   9   4        2.63        2.25      1.30 o
  -6   9   4        1.35        1.01      2.12 o
  -5   9   4        4.88        5.52      0.89 o
  -4   9   4       59.07       58.19      1.66 o
  -3   9   4       23.54       21.67      1.00 o
  -2   9   4        4.05        5.38      0.66 o
  -1   9   4       24.71       19.32      1.10 o
   0   9   4      913.23      941.55     16.64 o
   1   9   4        8.45        8.34      0.59 o
   2   9   4       73.19       64.91      1.49 o
   3   9   4       28.18       31.38      2.74 o
   4   9   4      147.77      147.93      3.69 o
   5   9   4       23.74       30.92      1.24 o
   6   9   4       11.76        7.69      0.59 o
   7   9   4       11.68        7.01      1.24 o
   8   9   4        0.00        0.85      1.16 o
   9   9   4       75.97       85.21      4.66 o
  10   9   4      180.79      229.50     11.20 o
  -6  10   4       46.98       44.26      6.32 o
  -5  10   4       21.29       20.99      1.78 o
  -4  10   4       55.92       64.55      1.87 o
  -3  10   4       93.44       98.29      5.41 o
  -2  10   4       32.72       35.03      1.28 o
  -1  10   4      136.03      142.92      3.21 o
   0  10   4       72.69       69.17      1.84 o
   1  10   4        5.08        6.80      0.89 o
   2  10   4        0.88        0.89      0.78 o
   3  10   4       11.36       12.54      1.03 o
   4  10   4       73.78       74.02      4.57 o
   5  10   4       53.26       46.13      2.08 o
   6  10   4       78.79       71.72      2.55 o
   7  10   4        0.86        1.44      0.96 o
   8  10   4       13.10       15.60      1.78 o
   9  10   4        0.80        6.44      2.04 o
  -5  11   4        0.13        2.09      1.51 o
  -4  11   4        8.94        8.88      1.58 o
  -3  11   4      164.63      181.27      4.19 o
  -2  11   4      124.21      137.65      6.36 o
  -1  11   4        7.51       10.77      1.31 o
   0  11   4       12.20       10.33      2.91 o
   1  11   4        2.97        1.73      2.04 o
   2  11   4       15.40       13.74      1.00 o
   3  11   4        2.57        2.85      0.71 o
   4  11   4        8.21        6.32      0.72 o
   5  11   4        5.76        5.51      1.84 o
   6  11   4      223.45      254.13      9.99 o
   7  11   4        1.77        3.98      1.37 o
   8  11   4        1.41        2.13      1.02 o
  -4  12   4        8.72        7.93      1.21 o
  -3  12   4       44.84       47.05      3.21 o
  -2  12   4        0.59        2.09      1.20 o
  -1  12   4      145.52      165.30      7.49 o
   0  12   4       16.86       16.36      1.22 o
   1  12   4      110.58      114.52      4.75 o
   2  12   4       15.01       12.53      1.72 o
   3  12   4       50.81       45.06      5.67 o
   4  12   4       14.74       19.19      2.54 o
   5  12   4       18.44       23.24      2.94 o
   6  12   4       44.23       60.24      4.83 o
   7  12   4       17.25       25.58      2.85 o
  -2  13   4       26.11       23.43      2.66 o
  -1  13   4       96.51       99.24      8.67 o
   0  13   4        2.25        2.32      0.90 o
   1  13   4        1.36        0.83      1.10 o
   2  13   4        0.03        0.27      0.91 o
   3  13   4       19.83       21.99      2.35 o
   4  13   4       32.69       29.68      2.97 o
   5  13   4       18.29       17.04      2.88 o
  -1 -11   5       30.24       31.08      3.17 o
   0 -11   5       87.83       95.10      5.50 o
   1 -11   5        3.22        4.78      1.07 o
   2 -11   5        2.53        2.45      1.03 o
   3 -11   5        4.64        9.71      6.66 o
   4 -11   5       49.77       48.74      3.45 o
   5 -11   5      147.47      153.17     12.44 o
  -3 -10   5       30.33       32.00      2.69 o
  -2 -10   5        4.92        4.12      1.53 o
  -1 -10   5        2.29        3.65      1.55 o
   0 -10   5        4.89        7.67      1.33 o
   1 -10   5        0.18       11.59      1.54 o
   2 -10   5      204.75      236.70      5.29 o
   3 -10   5      305.70      327.90      7.18 o
   4 -10   5       18.96       15.10      1.96 o
   5 -10   5       98.42      112.67     10.28 o
   6 -10   5        0.65        0.35      1.17 o
   7 -10   5        3.61        3.24      1.51 o
  -4  -9   5        6.00        9.27      2.49 o
  -3  -9   5        2.68        5.00      2.01 o
  -2  -9   5      108.08      113.40      3.54 o
  -1  -9   5        7.54        6.86      1.23 o
   0  -9   5       28.78       26.25      1.68 o
   1  -9   5       30.42       40.71      1.98 o
   2  -9   5      137.33      132.25      3.26 o
   3  -9   5       57.94       47.71      1.52 o
   4  -9   5       21.96       27.12      1.12 o
   5  -9   5        0.00        0.86      0.89 o
   6  -9   5        0.73        0.89      1.07 o
   7  -9   5        1.02       -0.83      0.92 o
   8  -9   5        6.13        4.67      1.06 o
   9  -9   5        0.56       -1.85      2.08 o
  -5  -8   5        3.47        7.94      1.41 o
  -4  -8   5        7.49       16.22      2.52 o
  -3  -8   5       44.64       47.47      3.75 o
  -2  -8   5       28.74       27.86      2.59 o
  -1  -8   5       46.19       52.03      2.32 o
   0  -8   5        0.35        0.60      0.38 o
   1  -8   5       38.76       42.80      3.42 o
   2  -8   5       26.73       25.39      1.47 o
   3  -8   5        9.97       13.09      0.77 o
   4  -8   5       25.35       19.58      2.60 o
   5  -8   5        5.27        2.59      0.57 o
   6  -8   5       14.88       15.06      0.72 o
   7  -8   5       77.76       82.50      2.15 o
   8  -8   5       60.01       61.28      2.01 o
   9  -8   5       15.25       11.74      1.03 o
  10  -8   5       70.83       70.62      2.78 o
  -6  -7   5       12.41       15.09      1.78 o
  -5  -7   5       20.47       22.19      1.89 o
  -4  -7   5       57.50       63.10      2.57 o
  -3  -7   5        7.52        7.17      2.87 o
  -2  -7   5        4.80        5.12      0.81 o
  -1  -7   5        7.12        7.86      0.86 o
   0  -7   5      251.45      263.49      5.61 o
   1  -7   5      368.99      383.63      7.93 o
   2  -7   5      191.45      179.04      3.72 o
   3  -7   5       22.30       15.82      0.64 o
   4  -7   5        3.73        7.11      0.51 o
   5  -7   5        6.00        6.72      1.06 o
   6  -7   5      212.62      217.52      7.26 o
   7  -7   5        5.07        4.96      0.68 o
   8  -7   5       20.26       19.85      1.13 o
   9  -7   5       15.53       17.60      1.04 o
  10  -7   5       15.99       13.04      1.15 o
  11  -7   5        1.15        2.31      1.00 o
  -7  -6   5        4.49        5.12      1.55 o
  -6  -6   5        0.00       -0.85      0.90 o
  -5  -6   5       11.33       12.44      1.39 o
  -4  -6   5       25.01       31.69      1.70 o
  -3  -6   5       29.07       26.04      1.00 o
  -2  -6   5        2.27        1.36      0.78 o
  -1  -6   5       11.66        9.66      0.53 o
   0  -6   5      190.87      179.18      5.98 o
   1  -6   5      118.76      110.60      1.95 o
   2  -6   5       65.53       68.60      1.40 o
   3  -6   5       34.19       36.03      1.22 o
   4  -6   5      219.73      197.64      3.39 o
   5  -6   5      124.46      111.27      2.22 o
   6  -6   5       70.99       61.51      1.64 o
   7  -6   5       19.01       20.11      1.74 o
   8  -6   5      256.06      245.97      5.36 o
   9  -6   5       61.25       60.88      2.22 o
  10  -6   5       14.34       13.91      1.06 o
  11  -6   5        4.37        4.93      0.86 o
  -7  -5   5        6.75        6.87      1.10 o
  -6  -5   5        5.46        4.69      1.19 o
  -5  -5   5       43.53       41.08      1.67 o
  -4  -5   5        0.28        0.11      1.02 o
  -3  -5   5       37.27       42.34      1.03 o
  -2  -5   5      142.49      126.56      2.30 o
  -1  -5   5        0.37        0.42      0.26 o
   0  -5   5        2.58        2.61      0.27 o
   1  -5   5       87.96       74.92      1.24 o
   2  -5   5       22.43       11.61      0.93 o
   3  -5   5      327.49      295.47      5.01 o
   4  -5   5      181.29      170.11      5.47 o
   5  -5   5       47.11       45.27      1.13 o
   6  -5   5      497.06      472.69     12.63 o
   7  -5   5      191.12      194.91      5.13 o
   8  -5   5      700.21      643.32     12.56 o
   9  -5   5       65.32       63.89      1.94 o
  10  -5   5        0.41       -0.58      0.83 o
  11  -5   5       38.48       37.41      2.83 o
  12  -5   5      120.83      123.42     13.05 o
  -8  -4   5       35.52       32.96      2.20 o
  -7  -4   5        2.00        3.62      1.16 o
  -6  -4   5        0.37        1.27      0.90 o
  -5  -4   5       20.25       18.40      0.82 o
  -4  -4   5       13.03        8.59      0.59 o
  -3  -4   5      625.98      580.52      9.03 o
  -2  -4   5        0.00       -0.15      0.24 o
  -1  -4   5      570.14      541.02      6.74 o
   0  -4   5        0.12        0.01      0.26 o
   1  -4   5       25.16       27.55      1.19 o
   2  -4   5      142.60      150.69      2.25 o
   3  -4   5       42.12       46.72      1.05 o
   4  -4   5        0.30        0.41      0.48 o
   5  -4   5        0.11        0.34      0.39 o
   6  -4   5      610.28      570.04     15.24 o
   7  -4   5     1385.48     1348.35     43.70 o
   8  -4   5       51.93       48.20      1.37 o
   9  -4   5      105.08       99.06      3.07 o
  10  -4   5       17.58       15.23      0.90 o
  11  -4   5       23.42       23.32      3.60 o
  12  -4   5      102.68      102.40      5.27 o
  -8  -3   5       11.76       13.65      1.36 o
  -7  -3   5       19.08       20.18      0.96 o
  -6  -3   5        0.01        0.57      0.57 o
  -5  -3   5       90.82       88.59      2.18 o
  -4  -3   5        0.13        0.71      3.11 o
  -3  -3   5        4.72        1.04      0.26 o
  -2  -3   5       59.07       53.11      0.92 o
  -1  -3   5      569.02      544.00      7.06 o
   0  -3   5        8.14        8.08      0.32 o
   1  -3   5      555.36      559.48     14.51 o
   2  -3   5      347.75      346.18      4.39 o
   3  -3   5      170.40      166.04      2.66 o
   4  -3   5        0.67        0.38      0.44 o
   5  -3   5        6.69       10.48      0.66 o
   6  -3   5       18.59       26.88      0.94 o
   7  -3   5      144.15      144.26      2.89 o
   8  -3   5      189.32      192.30      7.43 o
   9  -3   5      298.82      267.55      5.75 o
  10  -3   5       22.53       19.47      1.72 o
  11  -3   5       85.90       94.74     13.59 o
  12  -3   5        7.51        6.44      1.01 o
  13  -3   5       20.60       23.23      2.66 o
  -9  -2   5      179.02      192.56     10.72 o
  -8  -2   5       11.87       11.05      0.90 o
  -7  -2   5        6.36        5.79      0.76 o
  -6  -2   5       13.62       11.17      0.79 o
  -5  -2   5       85.18       87.54      2.12 o
  -4  -2   5      287.94      244.59      3.79 o
  -3  -2   5       43.21       40.18      1.02 o
  -2  -2   5       11.64       12.07      0.86 o
  -1  -2   5       25.44       32.80      0.56 o
   0  -2   5      476.75      483.86      6.99 o
   1  -2   5       26.51       26.72      0.69 o
   2  -2   5       21.31       19.61      0.59 o
   3  -2   5       73.62       77.73      1.49 o
   4  -2   5       89.93       82.74      1.70 o
   5  -2   5      596.54      570.60     14.78 o
   6  -2   5        0.45        1.92      0.54 o
   7  -2   5      190.87      173.60      3.26 o
   8  -2   5      121.23      109.47      2.37 o
   9  -2   5       73.14       67.38      1.75 o
  10  -2   5      168.33      161.93      5.56 o
  11  -2   5       45.98       49.38      1.73 o
  12  -2   5        5.45        4.97      2.02 o
  13  -2   5       60.57       55.21      8.37 o
  -9  -1   5       28.98       24.56      1.58 o
  -8  -1   5        1.24        1.67      0.85 o
  -7  -1   5        3.57        3.99      0.62 o
  -6  -1   5       68.30       72.04      1.89 o
  -5  -1   5       17.62       11.67      0.56 o
  -4  -1   5      142.74      130.78      2.32 o
  -3  -1   5      423.57      419.02     14.21 o
  -2  -1   5       13.82       15.17      0.45 o
  -1  -1   5       14.48       16.62      0.36 o
   0  -1   5        1.91        3.34      0.40 o
   1  -1   5      265.69      290.92      9.03 o
   2  -1   5        2.91        3.35      0.22 o
   3  -1   5       31.74       38.76      1.47 o
   4  -1   5       96.84      102.80      3.13 o
   5  -1   5       41.39       51.17      1.21 o
   6  -1   5       49.11       45.54      1.82 o
   7  -1   5        8.55       11.48      0.58 o
   8  -1   5        0.19       -0.45      0.45 o
   9  -1   5       10.51       10.55      1.19 o
  10  -1   5      173.00      175.60      5.76 o
  11  -1   5      269.54      267.91     11.10 o
  12  -1   5      183.37      173.94      5.91 o
  13  -1   5        4.05        5.46      0.99 o
  -9   0   5       23.28       20.58      1.53 o
  -8   0   5       46.82       46.33      1.89 o
  -7   0   5       74.73       75.09      1.95 o
  -6   0   5        3.95        3.83      0.78 o
  -5   0   5        0.95        2.02      0.42 o
  -4   0   5       28.24       23.81      1.05 o
  -3   0   5       68.62       67.42      1.20 o
  -2   0   5       41.99       54.91      1.37 o
  -1   0   5       11.06       13.68      0.38 o
   0   0   5       19.04       21.47      0.41 o
   1   0   5        6.12        8.63      0.25 o
   2   0   5       27.84       31.13      1.50 o
   3   0   5     1586.28     1634.02     29.15 o
   4   0   5        0.28       -0.02      0.27 o
   5   0   5      120.92      119.94      2.30 o
   6   0   5      214.61      216.00      5.04 o
   7   0   5       97.12       90.97      3.01 o
   8   0   5        5.37        8.62      2.26 o
   9   0   5       66.95       59.66      1.65 o
  10   0   5       24.39       26.17      1.04 o
  11   0   5      196.08      194.27      6.34 o
  12   0   5      247.53      261.93     14.77 o
  13   0   5      825.97      887.11     27.46 o
  -9   1   5        5.19        3.65      1.22 o
  -8   1   5       21.45       23.57      1.33 o
  -7   1   5       15.75       19.28      1.16 o
  -6   1   5        0.48       -0.31      0.39 o
  -5   1   5       41.39       44.25      1.29 o
  -4   1   5      266.35      277.12      7.15 o
  -3   1   5      106.54      111.61      1.88 o
  -2   1   5        2.32        1.08      0.29 o
  -1   1   5      514.17      553.44      7.66 o
   0   1   5       81.14      104.50      1.97 o
   1   1   5      326.32      370.43      5.64 o
   2   1   5      505.97      537.01      8.51 o
   3   1   5      307.41      336.81      5.18 o
   4   1   5     1801.38     1862.91     43.11 o
   5   1   5      148.79      166.34      2.90 o
   6   1   5        7.19        9.36      0.57 o
   7   1   5       24.04       26.53      0.89 o
   8   1   5      642.19      641.54     11.87 o
   9   1   5      130.82      121.57      4.58 o
  10   1   5        8.11        8.55      0.80 o
  11   1   5       85.22       84.42      5.87 o
  12   1   5      283.19      296.96      7.78 o
  13   1   5       21.60       22.22      1.55 o
  -9   2   5       99.48      107.47      4.18 o
  -8   2   5        5.63        4.01      1.02 o
  -7   2   5        7.58        7.28      0.77 o
  -6   2   5       54.94       54.48      1.29 o
  -5   2   5        5.77        8.86      0.82 o
  -4   2   5      280.09      281.84      4.51 o
  -3   2   5       62.63       59.06      1.94 o
  -2   2   5       17.65       19.17      0.55 o
  -1   2   5      431.59      491.07      6.46 o
   0   2   5       12.02       11.36      0.37 o
   1   2   5       46.12       52.67      1.47 o
   2   2   5       51.60       78.14      1.82 o
   3   2   5       79.52       95.34      1.66 o
   4   2   5        0.04        1.19      1.02 o
   5   2   5      437.79      430.29     10.09 o
   6   2   5     1267.53     1286.46     48.71 o
   7   2   5       14.23       16.64      0.62 o
   8   2   5        0.75       -0.13      0.42 o
   9   2   5       94.72       91.57      3.87 o
  10   2   5      508.59      503.81      9.99 o
  11   2   5        0.27        1.83      0.67 o
  12   2   5       77.40       85.27      2.71 o
  13   2   5        2.65        2.77      1.07 o
  -9   3   5        9.70       10.77      1.47 o
  -8   3   5       92.73       96.44      3.68 o
  -7   3   5       59.63       55.44      1.77 o
  -6   3   5       88.77       78.97      3.87 o
  -5   3   5      124.23      148.93      3.08 o
  -4   3   5      485.75      459.00      6.87 o
  -3   3   5        8.87       15.68      0.62 o
  -2   3   5      105.03      117.95      2.01 o
  -1   3   5       78.66       83.92      1.63 o
   0   3   5      445.36      519.96     10.31 o
   1   3   5      602.73      698.59     12.17 o
   2   3   5       67.47       67.10      1.26 o
   3   3   5       49.83       54.84      1.30 o
   4   3   5      201.59      227.87      3.81 o
   5   3   5      261.41      280.71      4.29 o
   6   3   5      419.43      404.26     10.16 o
   7   3   5       78.42       64.69      1.98 o
   8   3   5      134.04      128.24      2.86 o
   9   3   5        8.88        9.55      0.64 o
  10   3   5       25.84       24.56      0.94 o
  11   3   5       50.77       54.96      1.98 o
  12   3   5       75.37       73.54      2.83 o
  13   3   5        9.42        9.33      1.07 o
  -9   4   5        3.48        5.29      1.16 o
  -8   4   5        4.84        4.20      0.92 o
  -7   4   5        0.53        0.73      1.31 o
  -6   4   5        3.21        4.19      0.75 o
  -5   4   5      492.67      483.91     11.89 o
  -4   4   5      161.29      136.86      3.83 o
  -3   4   5       90.84       68.00      1.32 o
  -2   4   5        8.50        9.17      0.68 o
  -1   4   5      125.63      147.61      2.83 o
   0   4   5      221.36      233.97      4.28 o
   1   4   5      194.66      205.90     12.38 o
   2   4   5      678.29      756.67     11.78 o
   3   4   5       63.39       63.81      2.59 o
   4   4   5       33.20       30.70      0.62 o
   5   4   5      227.40      245.95      3.77 o
   6   4   5        4.38        3.44      0.62 o
   7   4   5       44.51       45.37      1.17 o
   8   4   5       48.89       42.58      1.07 o
   9   4   5        0.26        0.13      0.45 o
  10   4   5       53.00       58.55      1.84 o
  11   4   5        3.84        3.02      0.73 o
  12   4   5       30.87       28.24      1.53 o
  13   4   5        3.58        2.83      1.05 o
  -8   5   5      105.94      104.95      5.17 o
  -7   5   5        6.19        4.01      0.80 o
  -6   5   5       49.25       43.59      1.94 o
  -5   5   5        0.70        0.42      0.60 o
  -4   5   5      174.41      158.85      3.35 o
  -3   5   5      169.72      178.90      2.97 o
  -2   5   5      438.17      421.44      6.23 o
  -1   5   5       65.61       70.35      1.55 o
   0   5   5       13.84       20.68      0.74 o
   1   5   5        0.12        0.18      0.41 o
   2   5   5      156.91      169.17     10.67 o
   3   5   5       12.00       18.62      0.89 o
   4   5   5       64.37       78.74      2.97 o
   5   5   5       96.17      101.18      2.55 o
   6   5   5        0.02        0.22      0.78 o
   7   5   5       72.91       70.11      1.63 o
   8   5   5      109.00      103.22      2.24 o
   9   5   5       39.50       39.92      1.39 o
  10   5   5       25.53       28.47      1.22 o
  11   5   5        4.26        5.17      0.82 o
  12   5   5       57.28       53.66      2.37 o
  -8   6   5        1.50        1.85      1.07 o
  -7   6   5        1.37        2.96      2.74 o
  -6   6   5        0.01       -0.01      0.91 o
  -5   6   5      327.87      323.36      8.12 o
  -4   6   5       15.18       13.73      0.76 o
  -3   6   5       48.12       47.02      1.30 o
  -2   6   5      331.86      353.64      6.15 o
  -1   6   5        9.93       10.15      0.64 o
   0   6   5      207.94      209.98      5.98 o
   1   6   5       90.05       87.32      1.56 o
   2   6   5       47.88       42.58      1.41 o
   3   6   5      120.55      131.94      2.67 o
   4   6   5      105.24       98.91      3.92 o
   5   6   5       78.40       60.13      1.19 o
   6   6   5      175.50      148.83      4.13 o
   7   6   5        0.41        3.23      0.41 o
   8   6   5        4.54        5.74      0.71 o
   9   6   5       67.79       61.72      2.15 o
  10   6   5        3.56        3.14      0.65 o
  11   6   5       16.26       15.32      1.13 o
  12   6   5       33.17       29.94      1.67 o
  -8   7   5        0.64        1.94      1.51 o
  -7   7   5        8.11        7.12      1.02 o
  -6   7   5        1.53        0.76      0.86 o
  -5   7   5       63.05       69.47      3.38 o
  -4   7   5       91.96       89.39      3.39 o
  -3   7   5       80.68       81.86      1.96 o
  -2   7   5      396.00      379.39      7.55 o
  -1   7   5      160.38      145.04      2.84 o
   0   7   5      398.64      428.23      6.29 o
   1   7   5      180.03      177.80      2.89 o
   2   7   5       28.37       29.02      0.88 o
   3   7   5       37.24       38.40      1.13 o
   4   7   5      111.60      100.39      1.93 o
   5   7   5       75.51       68.29      1.74 o
   6   7   5       68.59       46.45      1.18 o
   7   7   5        4.89        6.07      0.99 o
   8   7   5        2.00        1.07      0.51 o
   9   7   5      122.49      120.60      3.51 o
  10   7   5       42.18       44.18      1.67 o
  11   7   5       38.29       45.29      3.48 o
  12   7   5        6.68        6.13      2.04 o
  -7   8   5       16.19       13.41      1.25 o
  -6   8   5        5.00        6.22      0.93 o
  -5   8   5      183.79      194.81      5.48 o
  -4   8   5       84.77       95.07      2.42 o
  -3   8   5      151.01      154.33      4.60 o
  -2   8   5        0.04        1.13      0.49 o
  -1   8   5        1.02        2.20      0.60 o
   0   8   5      120.11      107.51      2.19 o
   1   8   5      689.45      674.94     19.89 o
   2   8   5      163.22      171.66      3.37 o
   3   8   5        1.12        1.27      0.42 o
   4   8   5       88.92       92.78      2.42 o
   5   8   5       66.89       47.16      3.69 o
   6   8   5       79.85       79.25      2.46 o
   7   8   5       84.06       82.93      2.66 o
   8   8   5        0.59        1.50      0.57 o
   9   8   5       24.60       22.30      1.13 o
  10   8   5        8.94        6.25      1.50 o
  11   8   5      407.02      446.60     19.44 o
  -6   9   5        2.43        1.22      2.11 o
  -5   9   5       12.30       15.25      1.63 o
  -4   9   5        2.90        1.92      2.05 o
  -3   9   5        5.32        3.47      0.88 o
  -2   9   5        1.88        1.22      1.12 o
  -1   9   5      367.46      361.67      7.21 o
   0   9   5      489.46      489.55     14.49 o
   1   9   5       42.73       39.48      1.16 o
   2   9   5     1220.88     1224.41     39.83 o
   3   9   5       27.49       22.20      0.99 o
   4   9   5      248.20      240.46      6.11 o
   5   9   5      168.13      153.64      4.10 o
   6   9   5        1.58        1.67      0.54 o
   7   9   5        6.97        6.56      0.68 o
   8   9   5        0.01        0.25      1.55 o
   9   9   5       36.91       35.99      2.71 o
  10   9   5        5.43        5.99      1.95 o
  -6  10   5        9.29        6.08      1.09 o
  -5  10   5      132.15      136.86      5.27 o
  -4  10   5        8.83        9.91      0.99 o
  -3  10   5      114.31      111.85      5.78 o
  -2  10   5      174.84      172.23      4.01 o
  -1  10   5       44.57       43.74      1.46 o
   0  10   5        9.12        8.10      1.23 o
   1  10   5       32.42       32.74      1.11 o
   2  10   5       93.34       82.60      2.60 o
   3  10   5      384.36      387.89     10.02 o
   4  10   5      482.56      467.92     18.92 o
   5  10   5       16.68       15.60      1.74 o
   6  10   5       82.20       78.42      2.86 o
   7  10   5       44.53       47.55      2.91 o
   8  10   5        0.30        1.07      1.16 o
   9  10   5        3.12       -1.27      1.41 o
  -5  11   5       47.32       43.03      3.87 o
  -4  11   5        0.05       -0.33      0.78 o
  -3  11   5       27.83       31.67      3.07 o
  -2  11   5        0.43        1.23      0.92 o
  -1  11   5        3.77        5.81      1.05 o
   0  11   5       42.35       44.03      1.93 o
   1  11   5        0.42       -0.37      0.82 o
   2  11   5       13.78       11.34      0.91 o
   3  11   5        7.76        7.92      0.97 o
   4  11   5        9.38        9.44      1.65 o
   5  11   5      264.30      245.89     18.21 o
   6  11   5      179.07      192.09      8.00 o
   7  11   5       96.26      103.51      4.06 o
   8  11   5       49.49       47.13      2.50 o
  -3  12   5       31.97       32.83      2.02 o
  -2  12   5       12.57       13.82      2.50 o
  -1  12   5       74.14       82.01      7.14 o
   0  12   5       25.45       27.50      4.28 o
   1  12   5        0.19        0.39      2.01 o
   2  12   5       10.21        9.20      0.96 o
   3  12   5       15.77       17.76      1.30 o
   4  12   5        0.15        1.01      0.72 o
   5  12   5       16.05       14.27      2.32 o
   6  12   5        2.98        8.11      2.09 o
   7  12   5      117.86      116.21      8.03 o
  -1  13   5       26.91       24.25      3.21 o
   0  13   5       17.64       19.03      2.43 o
   1  13   5        2.01        2.82      1.26 o
   2  13   5       48.50       46.50      3.42 o
   3  13   5        2.11        7.07      2.26 o
   4  13   5       12.60       10.68      1.84 o
   5  13   5       17.60       11.00      2.74 o
   2 -11   6        0.56       -0.16      1.22 o
   3 -11   6      203.97      218.49      8.40 o
  -1 -10   6        8.99        7.39      2.35 o
   0 -10   6        0.29        0.68      0.92 o
   1 -10   6        1.46        4.40      3.60 o
   2 -10   6      127.70      141.96      5.32 o
   3 -10   6      212.62      206.73      6.21 o
   4 -10   6      247.02      274.26      7.83 o
   5 -10   6       18.45       28.68      1.73 o
   6 -10   6       18.33       20.57      1.95 o
   7 -10   6       58.99       54.37      2.81 o
  -3  -9   6       59.75       65.11      5.26 o
  -2  -9   6       33.63       35.17      3.02 o
  -1  -9   6        6.14        7.64      3.38 o
   0  -9   6        0.04        5.01      1.11 o
   1  -9   6       21.71       24.29      1.71 o
   2  -9   6       69.64       73.78      2.09 o
   3  -9   6        1.33        4.89      0.82 o
   4  -9   6        0.53       -0.60      0.77 o
   5  -9   6       38.46       40.05      1.47 o
   6  -9   6        0.00        1.85      0.92 o
   7  -9   6        9.46        7.22      1.44 o
   8  -9   6        5.57        7.74      1.26 o
  -4  -8   6       59.83       74.63      4.21 o
  -3  -8   6        9.33       12.44      1.95 o
  -2  -8   6        0.78        2.35      1.38 o
  -1  -8   6       29.74       31.50      3.07 o
   0  -8   6       38.96       41.98      1.95 o
   1  -8   6      133.22      141.14      3.41 o
   2  -8   6       59.65       66.70      2.04 o
   3  -8   6        0.21       -0.61      0.61 o
   4  -8   6       21.36       19.52      0.98 o
   5  -8   6        0.96        2.52      0.80 o
   6  -8   6       16.48       21.51      1.02 o
   7  -8   6        2.28        3.10      0.86 o
   8  -8   6      122.69      124.85      3.76 o
   9  -8   6        0.07       -0.45      2.53 o
  10  -8   6       33.11       27.59      4.44 o
  -5  -7   6        4.49        5.88      1.30 o
  -4  -7   6        9.08        4.78      1.67 o
  -3  -7   6        0.75        3.42      1.53 o
  -2  -7   6        0.63        1.34      0.86 o
  -1  -7   6        1.77        1.53      0.89 o
   0  -7   6        6.10        7.22      0.58 o
   1  -7   6       11.17       11.88      0.75 o
   2  -7   6       13.59       14.32      0.80 o
   3  -7   6       74.67       66.13      1.85 o
   4  -7   6        0.63        1.29      0.48 o
   5  -7   6        7.07        7.19      1.34 o
   6  -7   6       64.57       64.25      1.65 o
   7  -7   6       88.77       94.80      2.09 o
   8  -7   6        0.89        2.52      0.60 o
   9  -7   6       13.41       17.24      1.46 o
  10  -7   6       60.84       56.22      2.28 o
  -6  -6   6       16.47       18.57      1.53 o
  -5  -6   6        0.35        1.44      1.16 o
  -4  -6   6        0.77        1.58      1.02 o
  -3  -6   6        9.38       11.33      1.10 o
  -2  -6   6       13.99       13.10      1.07 o
  -1  -6   6      174.26      168.47      3.85 o
   0  -6   6      201.77      195.82      4.40 o
   1  -6   6        0.28        0.02      0.48 o
   2  -6   6        0.18        0.05      1.10 o
   3  -6   6        9.74        9.11      0.52 o
   4  -6   6        2.92        3.61      0.49 o
   5  -6   6      174.77      158.52      3.11 o
   6  -6   6       24.42       24.27      0.85 o
   7  -6   6       59.32       60.04      1.86 o
   8  -6   6      582.78      605.45     12.63 o
   9  -6   6       24.71       29.05      2.28 o
  10  -6   6       47.70       38.82      1.56 o
  11  -6   6       54.27       48.02      5.47 o
  -7  -5   6        3.25        3.28      1.27 o
  -6  -5   6        0.42       -1.02      1.41 o
  -5  -5   6       25.95       28.78      1.70 o
  -4  -5   6        3.03        1.22      0.93 o
  -3  -5   6        0.50        0.59      0.42 o
  -2  -5   6       25.80       22.67      1.06 o
  -1  -5   6      169.76      144.54      5.13 o
   0  -5   6      134.57      127.29      3.35 o
   1  -5   6      180.82      163.31      2.73 o
   2  -5   6       14.73       12.75      0.52 o
   3  -5   6        0.73        0.23      0.59 o
   4  -5   6       21.67       17.75      1.16 o
   5  -5   6        0.63        0.76      0.59 o
   6  -5   6       76.03       77.84      3.04 o
   7  -5   6        1.83        2.76      0.93 o
   8  -5   6       41.87       37.56      1.30 o
   9  -5   6      395.21      389.14     10.63 o
  10  -5   6       30.50       28.63      1.32 o
  11  -5   6       32.73       31.76      1.45 o
  12  -5   6       13.94       13.57      1.94 o
  -7  -4   6      129.05      141.61      5.91 o
  -6  -4   6       26.07       28.35      1.61 o
  -5  -4   6        4.95        2.80      0.99 o
  -4  -4   6       51.47       48.43      1.55 o
  -3  -4   6        1.90        3.05      0.62 o
  -2  -4   6        6.03        5.01      0.43 o
  -1  -4   6      337.51      297.11      4.62 o
   0  -4   6      320.33      294.89      4.62 o
   1  -4   6      311.52      296.42      4.27 o
   2  -4   6       37.21       37.30      0.80 o
   3  -4   6        2.02        1.94      0.31 o
   4  -4   6        7.35        7.24      0.58 o
   5  -4   6      187.20      177.08      5.57 o
   6  -4   6      149.43      132.16      4.96 o
   7  -4   6       85.06       84.96      3.29 o
   8  -4   6       14.47       16.21      0.86 o
   9  -4   6      175.34      170.67      7.20 o
  10  -4   6       22.63       19.97      3.67 o
  11  -4   6       15.78       15.25      1.15 o
  12  -4   6       10.05       10.73      1.27 o
  -7  -3   6      124.23      141.01      5.46 o
  -6  -3   6        2.13        3.84      0.59 o
  -5  -3   6        3.58        4.92      0.68 o
  -4  -3   6       10.24       15.21      0.76 o
  -3  -3   6       51.58       53.62      4.74 o
  -2  -3   6       20.85       22.48      0.59 o
  -1  -3   6       17.09       14.23      0.42 o
   0  -3   6        2.37        2.24      0.30 o
   1  -3   6      688.06      625.47      8.73 o
   2  -3   6        6.70        4.30      0.32 o
   3  -3   6       46.36       47.14      1.15 o
   4  -3   6       52.01       46.00      1.12 o
   5  -3   6        2.24        1.90      0.54 o
   6  -3   6      184.09      174.16      3.89 o
   7  -3   6       76.61       59.89      1.63 o
   8  -3   6       28.79       19.31      1.39 o
   9  -3   6       10.66       12.34      0.75 o
  10  -3   6       17.65       19.63      1.60 o
  11  -3   6      136.27      145.45      8.17 o
  12  -3   6       99.89      105.80      3.30 o
  13  -3   6        9.92       10.20      1.07 o
  -8  -2   6      173.98      178.39      7.10 o
  -7  -2   6        4.57        2.83      0.71 o
  -6  -2   6        5.58        5.03      0.71 o
  -5  -2   6       79.87       74.05      2.04 o
  -4  -2   6       29.70       23.46      0.90 o
  -3  -2   6       30.73       27.77      0.73 o
  -2  -2   6      136.58      126.24      1.96 o
  -1  -2   6        1.41        1.55      0.25 o
   0  -2   6       34.96       31.15      0.59 o
   1  -2   6        0.20        0.34      0.19 o
   2  -2   6      247.06      239.47      6.60 o
   3  -2   6       27.19       33.35      0.86 o
   4  -2   6      253.64      235.97      4.13 o
   5  -2   6        3.53        3.21      0.56 o
   6  -2   6       15.42       10.98      0.66 o
   7  -2   6       62.05       56.08      1.55 o
   8  -2   6        3.11        3.88      0.59 o
   9  -2   6       84.12       83.07      2.21 o
  10  -2   6        5.47        5.38      0.70 o
  11  -2   6       87.22       88.59      2.40 o
  12  -2   6      111.17      113.96     10.55 o
  13  -2   6       26.36       26.36      3.32 o
  -8  -1   6        4.78        2.54      0.96 o
  -7  -1   6       40.52       38.19      1.55 o
  -6  -1   6       30.88       35.11      1.16 o
  -5  -1   6       17.98       16.82      0.90 o
  -4  -1   6        0.46        0.99      0.33 o
  -3  -1   6        0.81        1.97      0.43 o
  -2  -1   6      227.97      217.33      3.10 o
  -1  -1   6        4.63        3.72      0.48 o
   0  -1   6        0.00        0.22      0.18 o
   1  -1   6        7.92        9.75      0.49 o
   2  -1   6       11.80       10.58      0.31 o
   3  -1   6      121.10      117.94      2.19 o
   4  -1   6      514.45      478.95      7.82 o
   5  -1   6       99.37      108.84      4.02 o
   6  -1   6        7.33        6.99      0.61 o
   7  -1   6       48.46       44.01      1.22 o
   8  -1   6        7.23        6.44      0.63 o
   9  -1   6       50.88       53.47      1.49 o
  10  -1   6       42.98       46.06      1.52 o
  11  -1   6        7.99        8.24      1.54 o
  12  -1   6        2.34        3.18      1.06 o
  13  -1   6        6.64        5.84      1.63 o
  -8   0   6        0.13        0.62      1.05 o
  -7   0   6        0.94        0.57      0.62 o
  -6   0   6       34.00       40.76      1.33 o
  -5   0   6       31.42       33.00      0.93 o
  -4   0   6      109.99      102.63      1.86 o
  -3   0   6        0.24       -0.08      0.35 o
  -2   0   6       31.97       28.65      0.75 o
  -1   0   6      125.52      114.48      1.97 o
   0   0   6      333.03      329.84      4.40 o
   1   0   6       18.26       18.38      0.69 o
   2   0   6       12.14       10.90      0.48 o
   3   0   6        0.04        0.10      0.34 o
   4   0   6      434.61      447.99      7.16 o
   5   0   6        6.00       10.04      0.92 o
   6   0   6      143.79      133.70      2.55 o
   7   0   6        0.04       -0.15      0.71 o
   8   0   6       33.66       34.26      1.10 o
   9   0   6        5.72        6.48      2.12 o
  10   0   6      262.59      260.44      5.97 o
  11   0   6       23.13       26.96      2.06 o
  12   0   6        0.66        0.53      0.74 o
  13   0   6       55.63       55.81      2.57 o
  -8   1   6       20.62       26.23      1.53 o
  -7   1   6       20.57       27.33      1.36 o
  -6   1   6       21.59       23.72      1.05 o
  -5   1   6        1.13        0.46      0.48 o
  -4   1   6        7.17       10.33      0.60 o
  -3   1   6       71.15       72.23      1.42 o
  -2   1   6      297.99      289.01      6.55 o
  -1   1   6      457.16      459.34      7.08 o
   0   1   6        8.62        6.21      1.05 o
   1   1   6       22.49       37.67      2.76 o
   2   1   6      200.03      194.95      3.46 o
   3   1   6      152.45      179.27      3.30 o
   4   1   6      264.68      301.37      5.15 o
   5   1   6        9.04       10.63      0.54 o
   6   1   6      376.81      352.78     10.76 o
   7   1   6      412.81      371.82     14.28 o
   8   1   6       24.83       33.30      2.70 o
   9   1   6        6.63        9.80      1.27 o
  10   1   6       18.65       24.51      3.53 o
  11   1   6       27.72       31.17      2.32 o
  12   1   6       52.74       56.68      2.01 o
  13   1   6       22.21       22.36      1.58 o
  -8   2   6        1.18        1.47      1.16 o
  -7   2   6        1.53        1.47      0.82 o
  -6   2   6        7.32        7.11      0.66 o
  -5   2   6        2.79        2.03      0.43 o
  -4   2   6       41.09       45.41      1.53 o
  -3   2   6      184.99      182.49      2.98 o
  -2   2   6      308.54      296.21      4.58 o
  -1   2   6       46.01       41.07      1.13 o
   0   2   6        0.25        1.36      0.30 o
   1   2   6       37.80       39.36      1.24 o
   2   2   6      436.36      496.83      7.97 o
   3   2   6      102.73      117.44      2.05 o
   4   2   6      106.72      108.69      2.08 o
   5   2   6        9.82       57.02      7.73 o
   6   2   6      529.78      569.08     18.31 o
   7   2   6       15.35       16.71      0.68 o
   8   2   6     1185.34     1203.29     45.15 o
   9   2   6        1.81        0.63      0.57 o
  10   2   6        2.16        2.85      1.16 o
  11   2   6        0.01       -0.32      0.59 o
  12   2   6       34.25       34.63      1.55 o
  13   2   6        0.62        0.31      0.96 o
  -8   3   6       57.26       49.25      3.05 o
  -7   3   6        8.17        7.02      2.13 o
  -6   3   6       63.66       72.64      2.00 o
  -5   3   6       19.54       18.24      0.99 o
  -4   3   6        0.17        0.09      0.41 o
  -3   3   6      206.19      218.78      4.43 o
  -2   3   6      488.82      477.50      7.00 o
  -1   3   6      119.18      141.18      2.44 o
   0   3   6        0.34        0.25      0.36 o
   1   3   6      163.45      179.41      3.32 o
   2   3   6      105.60      108.43      3.21 o
   3   3   6      202.72      179.52      3.19 o
   4   3   6      941.78     1059.77     26.31 o
   5   3   6      123.36      126.94      3.20 o
   6   3   6        5.38        6.85      0.83 o
   7   3   6      556.42      565.21     20.10 o
   8   3   6      247.64      236.57     14.29 o
   9   3   6        6.47        7.41      0.93 o
  10   3   6       90.43       86.23      2.08 o
  11   3   6       10.80       11.33      0.96 o
  12   3   6        1.67        0.23      0.96 o
  13   3   6        3.51        5.74      1.13 o
  -8   4   6        9.86        8.90      1.61 o
  -7   4   6        0.07       -0.65      0.65 o
  -6   4   6        3.13        6.87      0.83 o
  -5   4   6       71.81       69.71      6.40 o
  -4   4   6       55.06       54.84      1.45 o
  -3   4   6       56.18       59.96      2.26 o
  -2   4   6       57.03       51.31      1.08 o
  -1   4   6      168.51      182.11      5.33 o
   0   4   6      903.32     1000.37     19.93 o
   1   4   6       63.41       70.78      2.54 o
   2   4   6       41.79       51.24      1.19 o
   3   4   6       35.48       29.66      1.55 o
   4   4   6      319.19      335.40      5.58 o
   5   4   6      187.94      170.38      3.11 o
   6   4   6       66.18       72.74      1.54 o
   7   4   6        2.22        2.49      0.42 o
   8   4   6       66.13       60.94      1.49 o
   9   4   6      327.52      319.27      6.66 o
  10   4   6        0.76        0.51      0.65 o
  11   4   6       19.93       22.36      1.07 o
  12   4   6        5.87        5.96      1.02 o
  13   4   6        5.53        2.97      0.90 o
  -8   5   6        7.25        5.66      1.23 o
  -7   5   6        1.83        4.69      1.60 o
  -6   5   6       40.47       36.21      1.85 o
  -5   5   6        0.01        0.97      1.27 o
  -4   5   6        1.39        0.33      0.69 o
  -3   5   6      161.96      160.04      4.07 o
  -2   5   6       69.38       58.60      1.30 o
  -1   5   6      143.39      150.15      5.09 o
   0   5   6      326.97      355.74      5.54 o
   1   5   6      155.68      165.76      3.35 o
   2   5   6       21.64       27.19      2.29 o
   3   5   6       38.86       34.95      1.02 o
   4   5   6       75.47       68.12      1.92 o
   5   5   6       85.15       75.20      1.72 o
   6   5   6       18.84       21.72      0.73 o
   7   5   6        2.74        2.85      0.38 o
   8   5   6        0.76        0.64      1.14 o
   9   5   6       89.46       86.52      2.57 o
  10   5   6       33.31       30.70      1.30 o
  11   5   6        5.39        6.56      0.88 o
  12   5   6        3.30        4.01      0.82 o
  13   5   6       42.39       40.85      2.15 o
  -7   6   6       57.14       50.78      2.25 o
  -6   6   6        1.21        2.31      1.03 o
  -5   6   6        1.01        0.99      0.98 o
  -4   6   6        1.25        0.88      0.67 o
  -3   6   6       20.04       23.75      0.96 o
  -2   6   6       12.23        9.26      0.61 o
  -1   6   6        4.26        8.25      0.72 o
   0   6   6      111.28      116.29      4.69 o
   1   6   6       77.57       86.92      3.89 o
   2   6   6      134.84      133.85      3.24 o
   3   6   6      438.09      432.97      8.22 o
   4   6   6      328.94      318.57      9.30 o
   5   6   6       30.53       24.62      0.77 o
   6   6   6      387.95      387.60      6.77 o
   7   6   6      217.50      221.93      6.05 o
   8   6   6      131.66      109.76      3.17 o
   9   6   6       34.31       28.92      1.24 o
  10   6   6        5.58        7.18      0.79 o
  11   6   6        4.45        3.39      0.73 o
  12   6   6        9.91        8.03      0.90 o
  -7   7   6       96.30       96.67      3.80 o
  -6   7   6        0.37       -0.21      0.80 o
  -5   7   6        0.02       -1.02      1.99 o
  -4   7   6        7.61        7.66      0.86 o
  -3   7   6      121.86      117.56      2.85 o
  -2   7   6       67.46       55.05      1.49 o
  -1   7   6       59.58       48.22      2.05 o
   0   7   6       54.48       53.95      1.91 o
   1   7   6       21.11       22.80      1.34 o
   2   7   6       58.90       65.28      1.89 o
   3   7   6      995.48      960.01     18.81 o
   4   7   6       17.35       16.36      0.87 o
   5   7   6       23.39       25.31      1.43 o
   6   7   6       16.97       19.12      1.39 o
   7   7   6       52.46       41.87      1.39 o
   8   7   6       96.15      104.53      2.97 o
   9   7   6       20.63       21.34      1.07 o
  10   7   6       71.69       70.28      2.35 o
  11   7   6       29.05       28.38      1.50 o
  12   7   6        3.51        4.15      1.95 o
  -6   8   6        6.94        5.47      1.75 o
  -5   8   6        2.47        2.62      1.19 o
  -4   8   6        4.62        3.28      1.79 o
  -3   8   6        0.01        0.73      0.64 o
  -2   8   6       49.76       44.13      3.05 o
  -1   8   6       64.95       57.46      2.16 o
   0   8   6       11.60       12.15      0.74 o
   1   8   6      237.13      226.04      4.07 o
   2   8   6      137.14      128.18      2.54 o
   3   8   6      196.03      179.28      3.96 o
   4   8   6      124.77      105.24      2.76 o
   5   8   6      121.06      110.56      2.40 o
   6   8   6        2.80        3.34      0.54 o
   7   8   6        5.25        2.52      0.65 o
   8   8   6      117.76      110.48      3.11 o
   9   8   6       16.92       13.14      0.90 o
  10   8   6       15.83       14.16      0.99 o
  11   8   6       15.40       15.43      2.15 o
  -6   9   6       13.97        9.77      1.22 o
  -5   9   6        5.89        6.26      1.07 o
  -4   9   6       52.14       48.06      2.09 o
  -3   9   6        6.50        7.35      0.81 o
  -2   9   6       58.83       57.67      1.61 o
  -1   9   6      116.72      111.21      2.61 o
   0   9   6       85.12       80.80      2.09 o
   1   9   6        0.03        0.42      0.55 o
   2   9   6       88.83       85.51      2.04 o
   3   9   6       91.56       91.52      2.24 o
   4   9   6        7.81        7.95      2.18 o
   5   9   6        0.34       -0.73      0.82 o
   6   9   6        0.04        0.00      0.62 o
   7   9   6        9.09        7.72      0.73 o
   8   9   6        3.24        4.13      0.65 o
   9   9   6        1.03        1.87      1.58 o
  10   9   6       47.82       60.47      3.65 o
  -5  10   6      134.14      126.62      8.77 o
  -4  10   6      212.92      204.67      6.77 o
  -3  10   6        4.00        1.98      0.97 o
  -2  10   6       73.05       74.01      2.07 o
  -1  10   6        1.57        1.41      0.60 o
   0  10   6        3.82        2.25      1.07 o
   1  10   6       43.35       43.24      1.42 o
   2  10   6        0.88        0.97      0.56 o
   3  10   6       10.17       13.03      1.03 o
   4  10   6       40.14       35.53      1.40 o
   5  10   6       97.17       93.17      2.80 o
   6  10   6       98.99       94.98      3.96 o
   7  10   6       10.01        9.92      0.85 o
   8  10   6       25.84       31.57      2.29 o
   9  10   6       27.41       36.10      3.02 o
  10  10   6       46.45       51.53      4.83 o
  -4  11   6       10.80        7.72      1.47 o
  -3  11   6       60.60       53.46      2.08 o
  -2  11   6        6.10        3.65      2.02 o
  -1  11   6        4.90        5.75      0.76 o
   0  11   6        8.08        6.16      1.58 o
   1  11   6        0.06        1.07      1.01 o
   2  11   6       53.15       53.01      2.02 o
   3  11   6       52.66       56.74      2.09 o
   4  11   6       62.13       63.50      2.53 o
   5  11   6      141.63      132.32     12.58 o
   6  11   6        5.57        5.08      0.84 o
   7  11   6      247.54      258.33     12.31 o
   8  11   6      341.69      392.86     18.05 o
   9  11   6       69.55       65.11      4.75 o
  -2  12   6      125.18      125.30      5.00 o
  -1  12   6       10.55       11.33      1.21 o
   0  12   6       60.25       61.73      2.68 o
   1  12   6       15.88       15.06      1.24 o
   2  12   6        9.15        7.81      1.10 o
   3  12   6      210.98      219.22     10.78 o
   4  12   6       71.22       68.54      4.85 o
   5  12   6       15.70       13.30      1.12 o
   6  12   6        3.37        2.91      2.09 o
   7  12   6      409.77      432.68     21.40 o
   0  13   6      146.15      150.88     14.76 o
   1  13   6       41.02       37.79      3.15 o
   2  13   6      120.18      122.06      6.33 o
   3  13   6       19.03       16.70      2.67 o
   4  13   6       29.88       33.33      2.86 o
   1 -10   7       30.36       26.74      2.05 o
   2 -10   7        1.08        0.43      2.37 o
   3 -10   7       41.54       39.92      2.20 o
   4 -10   7       29.68       25.62      4.52 o
   5 -10   7        0.79        0.92      0.80 o
  -1  -9   7       18.67       17.33      2.71 o
   0  -9   7       22.64       20.42      2.70 o
   1  -9   7       89.28       87.34      6.52 o
   2  -9   7        0.05        1.33      2.20 o
   3  -9   7       19.29       21.56      1.11 o
   4  -9   7      181.39      188.01      7.54 o
   5  -9   7       25.93       24.40      1.39 o
   6  -9   7        1.28        1.45      1.50 o
   7  -9   7       24.00       23.54      1.75 o
   8  -9   7        7.60        8.37      1.22 o
  -3  -8   7      102.44      113.18      6.70 o
  -2  -8   7        5.55        7.63      1.75 o
  -1  -8   7       77.36       92.08      5.29 o
   0  -8   7       14.33       17.87      4.20 o
   1  -8   7        7.07        8.89      1.24 o
   2  -8   7       69.02       73.05      4.33 o
   3  -8   7       17.40       17.87      1.03 o
   4  -8   7       15.58       14.50      1.58 o
   5  -8   7       20.94       20.85      1.50 o
   6  -8   7       20.99       26.17      1.28 o
   7  -8   7        0.13        0.43      0.87 o
   8  -8   7       64.32       70.31      3.22 o
   9  -8   7       36.23       39.19      2.39 o
  -4  -7   7        7.46        8.39      1.81 o
  -3  -7   7       21.82       25.95      2.29 o
  -2  -7   7        1.65       -0.14      1.84 o
  -1  -7   7      194.46      219.71     10.72 o
   0  -7   7        1.63        0.30      0.77 o
   1  -7   7        4.15        4.23      1.48 o
   2  -7   7       17.13       19.38      1.33 o
   3  -7   7       16.25       15.58      1.34 o
   4  -7   7       15.06       16.59      2.35 o
   5  -7   7       18.64       16.38      1.40 o
   6  -7   7      111.47      117.30      2.46 o
   7  -7   7        0.56       -0.23      0.59 o
   8  -7   7       15.12       16.83      0.97 o
   9  -7   7       16.17       18.88      1.19 o
  10  -7   7      275.40      265.90      7.48 o
  -5  -6   7       19.10       17.38      1.81 o
  -4  -6   7        0.03        0.08      0.99 o
  -3  -6   7       69.87       72.88      4.10 o
  -2  -6   7        3.59        2.46      1.70 o
  -1  -6   7        8.92        8.46      0.60 o
   0  -6   7      176.00      161.93      8.05 o
   1  -6   7        5.10        7.03      0.65 o
   2  -6   7       29.00       25.25      0.94 o
   3  -6   7        7.76        6.88      0.74 o
   4  -6   7        8.59        7.46      0.58 o
   5  -6   7      109.06      102.58      2.26 o
   6  -6   7        0.43        0.55      0.56 o
   7  -6   7       46.19       49.72      3.48 o
   8  -6   7       96.57      100.92      3.31 o
   9  -6   7      150.84      150.88      6.32 o
  10  -6   7      120.25      110.01      4.06 o
  11  -6   7        0.51        0.75      0.74 o
  -6  -5   7       28.89       36.10      3.08 o
  -5  -5   7       23.23       20.86      1.78 o
  -4  -5   7        2.01        1.64      0.88 o
  -3  -5   7       18.87       15.69      1.36 o
  -2  -5   7      111.01       94.70      3.08 o
  -1  -5   7      156.74      142.27      3.52 o
   0  -5   7       12.97       11.71      0.67 o
   1  -5   7      651.20      583.04     11.56 o
   2  -5   7      243.93      220.80      3.78 o
   3  -5   7        9.86       11.24      1.26 o
   4  -5   7      103.39      109.78      2.10 o
   5  -5   7       56.56       55.66      1.49 o
   6  -5   7        8.43       10.41      1.44 o
   7  -5   7       43.93       42.77      1.41 o
   8  -5   7       29.51       23.45      0.98 o
   9  -5   7       97.30       89.28      8.20 o
  10  -5   7       87.50       87.29      6.76 o
  11  -5   7       12.05       14.23      1.77 o
  12  -5   7       40.68       39.77      4.44 o
  -6  -4   7      382.25      437.71     20.57 o
  -5  -4   7       31.41       31.83      1.84 o
  -4  -4   7       88.70       94.72      2.54 o
  -3  -4   7       19.20       18.57      0.93 o
  -2  -4   7      199.43      176.62      3.88 o
  -1  -4   7      101.24       99.34      2.37 o
   0  -4   7      111.67      105.97      2.03 o
   1  -4   7       50.88       42.50      0.98 o
   2  -4   7       40.57       34.04      1.26 o
   3  -4   7      778.95      698.73     10.62 o
   4  -4   7      170.11      162.00      3.36 o
   5  -4   7       29.44       24.25      0.97 o
   6  -4   7        1.81        1.39      0.52 o
   7  -4   7        7.85        7.99      1.55 o
   8  -4   7        0.02        0.72      1.37 o
   9  -4   7      101.94      105.91      2.63 o
  10  -4   7       44.40       36.75      3.60 o
  11  -4   7        4.88        3.62      0.96 o
  12  -4   7       50.82       51.49      7.18 o
  -7  -3   7      189.89      208.97     10.66 o
  -6  -3   7      211.09      221.33      7.92 o
  -5  -3   7        6.52        5.60      0.82 o
  -4  -3   7      209.67      217.27      4.67 o
  -3  -3   7       33.69       30.95      1.07 o
  -2  -3   7       38.28       43.62      1.30 o
  -1  -3   7       79.78       72.28      1.75 o
   0  -3   7       18.50       18.28      0.61 o
   1  -3   7      160.53      143.18      5.45 o
   2  -3   7       10.51        9.57      0.48 o
   3  -3   7       44.80       56.21      2.08 o
   4  -3   7      263.72      237.54      6.55 o
   5  -3   7       51.26       40.95      1.17 o
   6  -3   7       55.32       45.83      1.41 o
   7  -3   7        8.11        9.02      0.68 o
   8  -3   7        2.30        4.61      0.58 o
   9  -3   7       36.40       32.16      1.58 o
  10  -3   7        0.20        0.27      0.84 o
  11  -3   7       54.25       51.45      4.18 o
  12  -3   7        0.74        0.32      0.95 o
  -7  -2   7       22.74       22.27      2.52 o
  -6  -2   7        1.91        3.28      0.99 o
  -5  -2   7       70.72       79.44      2.06 o
  -4  -2   7       40.91       45.74      1.50 o
  -3  -2   7        0.30        0.40      0.57 o
  -2  -2   7      184.56      177.05      3.11 o
  -1  -2   7        2.78        3.13      0.29 o
   0  -2   7      298.92      307.84      4.40 o
   1  -2   7       42.65       42.61      0.75 o
   2  -2   7       42.30       37.94      1.00 o
   3  -2   7       18.91       20.02      1.54 o
   4  -2   7       70.00       64.79      1.51 o
   5  -2   7      757.77      758.04     18.92 o
   6  -2   7      438.81      397.90      7.49 o
   7  -2   7       18.86       14.55      1.26 o
   8  -2   7        9.27        8.13      0.66 o
   9  -2   7       10.20        8.97      0.76 o
  10  -2   7       15.46       15.65      0.98 o
  11  -2   7        0.89        0.65      0.60 o
  12  -2   7        0.37        2.05      0.92 o
  13  -2   7        0.76        0.52      0.93 o
  -7  -1   7       63.03       50.89      2.26 o
  -6  -1   7        0.60        1.10      0.76 o
  -5  -1   7        0.69       -0.25      0.71 o
  -4  -1   7        0.34        0.14      0.57 o
  -3  -1   7        8.84        8.37      0.58 o
  -2  -1   7       74.63       80.02      2.93 o
  -1  -1   7       16.25       16.86      0.79 o
   0  -1   7       94.06       91.55      1.53 o
   1  -1   7       73.21       67.73      1.06 o
   2  -1   7        1.22        0.91      0.23 o
   3  -1   7      106.52       94.58      1.80 o
   4  -1   7       38.64       42.16      1.12 o
   5  -1   7      122.75      119.58      3.14 o
   6  -1   7      218.03      205.31      3.87 o
   7  -1   7       13.31       10.89      0.61 o
   8  -1   7      126.19      117.68      2.51 o
   9  -1   7        0.10        1.05      0.62 o
  10  -1   7       49.84       53.16      1.71 o
  11  -1   7       12.17       16.24      0.91 o
  12  -1   7       11.21        7.94      1.33 o
  13  -1   7        1.28        0.98      1.23 o
  -7   0   7      186.03      184.91      8.57 o
  -6   0   7        0.47       -0.51      0.93 o
  -5   0   7        3.99        3.82      0.68 o
  -4   0   7       10.11        5.91      0.45 o
  -3   0   7      144.44      125.91      2.34 o
  -2   0   7      116.62      110.47      1.97 o
  -1   0   7      149.60      141.04      2.50 o
   0   0   7      313.63      320.60      4.93 o
   1   0   7       50.20       52.32      1.34 o
   2   0   7      193.16      185.54      2.71 o
   3   0   7      100.17      121.07      2.05 o
   4   0   7        0.38        0.12      0.47 o
   5   0   7       10.21        8.06      0.65 o
   6   0   7        0.83        2.26      0.45 o
   7   0   7       65.19       65.71      1.53 o
   8   0   7       89.61       83.34      2.02 o
   9   0   7      224.98      217.32      4.69 o
  10   0   7       28.14       27.40      1.09 o
  11   0   7       21.59       21.99      2.02 o
  12   0   7       27.95       34.85      4.81 o
  13   0   7       18.06       19.70      1.36 o
  -7   1   7        7.14        9.19      1.75 o
  -6   1   7        6.21        6.16      0.82 o
  -5   1   7       16.51       16.99      0.82 o
  -4   1   7        7.25        7.30      0.53 o
  -3   1   7       13.47       12.90      0.56 o
  -2   1   7      692.24      666.23     16.35 o
  -1   1   7        0.25        1.67      0.41 o
   0   1   7      119.76      115.97      2.01 o
   1   1   7       94.75       91.37      1.98 o
   2   1   7      457.07      453.94      7.60 o
   3   1   7      174.54      194.04      2.78 o
   4   1   7       28.17       28.59      1.96 o
   5   1   7        1.00        0.81      0.51 o
   6   1   7        0.02        1.85      0.87 o
   7   1   7       25.47       20.76      0.93 o
   8   1   7      172.45      172.66      7.45 o
   9   1   7       85.07       87.48      2.79 o
  10   1   7       65.50       64.74      1.80 o
  11   1   7        5.36        4.47      1.27 o
  12   1   7        6.42        6.23      1.65 o
  13   1   7        0.79       -0.14      1.10 o
  -7   2   7       21.10       21.99      1.95 o
  -6   2   7       43.79       42.83      2.35 o
  -5   2   7      189.49      202.86      5.78 o
  -4   2   7       97.08      105.88      2.10 o
  -3   2   7      215.18      206.59      3.61 o
  -2   2   7      235.59      241.13      3.96 o
  -1   2   7       11.97       13.72      1.44 o
   0   2   7      184.12      201.06      3.87 o
   1   2   7       84.30       93.08      1.95 o
   2   2   7        1.75        0.38      0.45 o
   3   2   7        3.67        8.15      2.43 o
   4   2   7      276.66      293.33      4.93 o
   5   2   7      332.11      319.25      5.58 o
   6   2   7      144.72      165.52      3.24 o
   7   2   7       39.96       55.79      1.79 o
   8   2   7      196.96      191.83      4.44 o
   9   2   7      273.75      260.30      5.30 o
  10   2   7       49.13       48.66      1.43 o
  11   2   7        3.97        5.20      0.56 o
  12   2   7        8.86        8.51      1.02 o
  13   2   7       17.42       20.66      1.36 o
  -7   3   7        5.69        5.40      1.95 o
  -6   3   7        7.16        7.95      1.10 o
  -5   3   7        5.56        6.70      0.79 o
  -4   3   7      207.16      202.02      5.45 o
  -3   3   7        5.64        6.37      1.02 o
  -2   3   7       25.14       28.27      0.74 o
  -1   3   7       26.33       33.03      1.33 o
   0   3   7      132.97      144.45      2.51 o
   1   3   7      355.26      375.48      6.44 o
   2   3   7      117.52      128.50      2.59 o
   3   3   7      120.58      131.34      3.02 o
   4   3   7        0.19       11.59      3.34 o
   5   3   7      179.36      215.51      8.20 o
   6   3   7        2.47        1.63      3.17 o
   7   3   7      915.57      888.76     12.66 o
   8   3   7       17.23       17.88      0.78 o
   9   3   7        0.54        0.77      0.56 o
  10   3   7      144.73      140.62      4.41 o
  11   3   7        0.22       -0.47      0.60 o
  12   3   7       27.13       27.90      1.70 o
  13   3   7        0.03       -0.11      0.90 o
  -7   4   7        7.97        7.94      1.72 o
  -6   4   7        0.28        1.15      1.48 o
  -5   4   7        0.06        0.79      1.03 o
  -4   4   7        0.04        0.46      0.71 o
  -3   4   7        3.15        5.07      0.55 o
  -2   4   7      169.37      159.36      4.95 o
  -1   4   7       14.86       24.96      0.89 o
   0   4   7      196.63      236.36     12.70 o
   1   4   7      808.26      876.08     17.39 o
   2   4   7      324.86      306.54      6.41 o
   3   4   7       36.40       37.39      2.25 o
   4   4   7       44.42       46.30      2.25 o
   5   4   7        4.67        6.51      0.46 o
   6   4   7      144.46      150.95      2.87 o
   7   4   7        6.99        5.66      1.85 o
   8   4   7      142.22      128.71      2.66 o
   9   4   7       38.25       37.87      1.87 o
  10   4   7        0.92        1.54      0.92 o
  11   4   7       55.99       57.53      1.89 o
  12   4   7       17.89       15.66      1.24 o
  13   4   7       36.71       35.17      1.98 o
  -7   5   7       85.95       78.88      3.15 o
  -6   5   7      103.84      101.46      3.73 o
  -5   5   7        2.74        8.62      1.20 o
  -4   5   7        1.32        1.83      0.70 o
  -3   5   7        1.06        1.65      1.10 o
  -2   5   7       46.42       66.43      1.53 o
  -1   5   7      369.35      391.35      6.04 o
   0   5   7      113.11       99.88      2.13 o
   1   5   7       18.33       21.34      0.68 o
   2   5   7      406.65      429.09      8.24 o
   3   5   7      382.84      370.65      9.69 o
   4   5   7        3.06        2.89      0.36 o
   5   5   7       90.69       86.37      3.44 o
   6   5   7      101.06       95.21      2.60 o
   7   5   7        1.32        1.74      0.44 o
   8   5   7        0.36        0.90      0.79 o
   9   5   7       23.21       17.78      0.70 o
  10   5   7        2.93        2.91      0.62 o
  11   5   7       41.06       39.69      1.55 o
  12   5   7        2.88        3.34      0.90 o
  13   5   7      110.12      113.66      4.44 o
  -7   6   7      206.43      192.45      6.79 o
  -6   6   7       32.55       31.13      1.65 o
  -5   6   7      123.89      136.89      4.07 o
  -4   6   7        6.75        7.09      1.43 o
  -3   6   7        0.07        0.88      0.63 o
  -2   6   7       44.39       36.37      1.17 o
  -1   6   7        0.14        3.54      1.65 o
   0   6   7      411.47      417.61      7.46 o
   1   6   7       62.48       74.78      2.33 o
   2   6   7       23.26       30.44      0.90 o
   3   6   7      241.83      244.41      5.02 o
   4   6   7       28.97       24.67      0.85 o
   5   6   7      300.55      308.79      5.36 o
   6   6   7       38.66       38.18      1.03 o
   7   6   7        0.10        0.08      0.69 o
   8   6   7        0.53        1.37      0.78 o
   9   6   7        2.02        0.40      0.68 o
  10   6   7        0.03        1.47      0.76 o
  11   6   7        0.16        0.65      0.73 o
  12   6   7        2.00        0.88      0.79 o
  -6   7   7      122.16      114.37      4.44 o
  -5   7   7       70.91       67.61      2.70 o
  -4   7   7       10.11        5.49      0.90 o
  -3   7   7       47.13       48.76      1.75 o
  -2   7   7        2.85        2.51      0.59 o
  -1   7   7        6.91        7.65      0.75 o
   0   7   7        1.79        4.82      0.75 o
   1   7   7        0.88        1.72      0.67 o
   2   7   7       50.15       43.08      1.55 o
   3   7   7      101.52       99.71      2.55 o
   4   7   7      111.60      104.87      2.52 o
   5   7   7        4.06        1.70      0.47 o
   6   7   7        5.21        3.19      0.41 o
   7   7   7        3.46        2.85      0.55 o
   8   7   7        0.06       -0.14      0.57 o
   9   7   7       10.72       12.44      0.93 o
  10   7   7        4.47        3.34      0.79 o
  11   7   7       29.61       28.97      1.44 o
  12   7   7        1.24        2.29      0.88 o
  -6   8   7       10.25        7.84      2.49 o
  -5   8   7       26.82       23.35      1.47 o
  -4   8   7        2.70        4.84      0.89 o
  -3   8   7       36.84       34.13      1.55 o
  -2   8   7       14.08       15.06      1.44 o
  -1   8   7        0.02        0.20      0.74 o
   0   8   7       14.28       13.02      0.68 o
   1   8   7      143.25      130.01      2.95 o
   2   8   7       43.11       40.26      1.26 o
   3   8   7       12.07        7.70      0.89 o
   4   8   7       26.09       23.92      1.21 o
   5   8   7       46.91       37.66      1.81 o
   6   8   7       32.53       31.63      1.18 o
   7   8   7       81.87       88.02      2.74 o
   8   8   7        5.13        4.89      0.76 o
   9   8   7        5.26        5.00      0.85 o
  10   8   7       17.09       14.84      1.10 o
  11   8   7        2.45        2.71      0.85 o
  -5   9   7        1.41        0.93      1.07 o
  -4   9   7        7.01        5.90      1.43 o
  -3   9   7      117.44      107.48      3.22 o
  -2   9   7       67.94       70.91      1.90 o
  -1   9   7        0.14        1.23      0.80 o
   0   9   7        6.31        7.57      0.93 o
   1   9   7        0.00       -0.73      0.73 o
   2   9   7      105.75       94.95      2.37 o
   3   9   7      380.39      369.43      7.67 o
   4   9   7        9.80        9.78      0.86 o
   5   9   7        1.71        1.41      1.07 o
   6   9   7        0.40        0.88      0.59 o
   7   9   7       23.17       25.41      1.24 o
   8   9   7       38.92       41.41      1.58 o
   9   9   7        2.62        2.01      0.76 o
  10   9   7       21.29       18.15      1.84 o
  -4  10   7        0.05        1.55      1.68 o
  -3  10   7       67.24       65.14      6.22 o
  -2  10   7       15.41       14.55      2.52 o
  -1  10   7        5.57        7.02      0.84 o
   0  10   7        8.65        8.42      0.95 o
   1  10   7        3.58        5.06      0.63 o
   2  10   7        3.75        2.70      1.20 o
   3  10   7       26.99       22.93      1.37 o
   4  10   7      287.31      287.53      8.94 o
   5  10   7      100.94      100.80      3.14 o
   6  10   7       80.76       85.19      3.96 o
   7  10   7        7.92        7.15      0.82 o
   8  10   7       16.78       14.61      1.05 o
   9  10   7      132.51      136.15      6.87 o
  10  10   7      114.63      125.32      6.39 o
  -3  11   7        2.21        0.25      1.02 o
  -2  11   7       18.12       14.29      3.11 o
  -1  11   7       13.81       15.28      1.26 o
   0  11   7       80.64       89.81      3.38 o
   1  11   7        2.12        4.41      1.12 o
   2  11   7        3.72        4.26      1.70 o
   3  11   7        4.43        3.91      0.90 o
   4  11   7        0.15        1.42      0.74 o
   5  11   7      156.22      169.07      4.85 o
   6  11   7       19.16       13.33      4.23 o
   7  11   7        0.02       -0.90      0.90 o
   8  11   7       32.51       36.15      2.86 o
  -1  12   7       46.07       45.04      2.42 o
   0  12   7      135.56      138.56      6.09 o
   1  12   7       61.42       66.04      4.98 o
   2  12   7       69.41       66.30      6.29 o
   3  12   7        4.67        4.60      0.95 o
   4  12   7       55.10       59.66      5.77 o
   5  12   7       21.26       21.40      1.35 o
   6  12   7       51.85       54.67      3.68 o
   7  12   7        0.00       -0.85      1.53 o
   1  13   7       30.60       28.82      2.47 o
   2  13   7       56.38       46.49      5.03 o
   3  13   7       10.26        8.02      2.22 o
   4  13   7        7.21        6.12      1.08 o
   0  -9   8       35.23       32.08      3.11 o
   1  -9   8       54.62       61.74      4.86 o
   2  -9   8       39.68       46.53      2.62 o
   3  -9   8        2.52        1.69      1.17 o
   4  -9   8       18.59       19.47      1.16 o
   5  -9   8       84.47       86.58      2.92 o
   6  -9   8      169.66      177.14     12.88 o
  -1  -8   8       36.55       35.42      2.80 o
   0  -8   8       35.44       42.66      3.36 o
   1  -8   8        0.99        1.84      1.21 o
   2  -8   8       54.57       63.29      2.36 o
   3  -8   8       11.58       13.91      1.13 o
   4  -8   8       49.42       56.25      3.46 o
   5  -8   8        6.13        6.87      1.40 o
   6  -8   8       54.09       59.90      3.00 o
   7  -8   8       38.72       34.42      2.02 o
   8  -8   8       10.14       10.36      1.39 o
  -3  -7   8      257.79      267.60     14.85 o
  -2  -7   8       48.50       49.75      3.36 o
  -1  -7   8        0.21        0.88      1.81 o
   0  -7   8        6.87        9.61      1.87 o
   1  -7   8      128.98      133.72      3.46 o
   2  -7   8       62.41       62.85      2.01 o
   3  -7   8        4.63        6.60      0.88 o
   4  -7   8       27.09       29.87      1.46 o
   5  -7   8       12.64       15.02      1.04 o
   6  -7   8       55.06       65.98      2.29 o
   7  -7   8       22.26       18.75      2.57 o
   8  -7   8       19.82       18.94      2.37 o
   9  -7   8        8.99        5.45      1.26 o
  10  -7   8        7.78        9.84      1.28 o
  -4  -6   8       43.79       53.29      3.73 o
  -3  -6   8        4.79        9.70      1.87 o
  -2  -6   8        7.89       14.75      2.26 o
  -1  -6   8       14.96       16.42      1.64 o
   0  -6   8       23.35       22.39      1.19 o
   1  -6   8        1.18        0.89      0.61 o
   2  -6   8        0.00        0.05      1.48 o
   3  -6   8        0.62        0.78      0.75 o
   4  -6   8       54.73       56.53      1.65 o
   5  -6   8       15.56       19.16      1.09 o
   6  -6   8      141.33      145.81      3.28 o
   7  -6   8      163.35      179.73      3.61 o
   8  -6   8      191.50      218.44      5.09 o
   9  -6   8        5.01        4.49      0.90 o
  10  -6   8       13.90       14.03      1.75 o
  -4  -5   8       64.95       83.91      4.92 o
  -3  -5   8       14.16       15.29      2.26 o
  -2  -5   8       30.34       26.57      2.40 o
  -1  -5   8       31.57       26.57      1.41 o
   0  -5   8       51.77       52.39      1.51 o
   1  -5   8       22.89       19.56      0.88 o
   2  -5   8       61.58       54.45      1.55 o
   3  -5   8        0.38        1.37      0.99 o
   4  -5   8        8.00        8.90      0.66 o
   5  -5   8       26.31       31.69      1.39 o
   6  -5   8       16.97       12.31      0.72 o
   7  -5   8        0.78        0.50      0.76 o
   8  -5   8       33.74       36.28      1.43 o
   9  -5   8       15.69       17.39      1.06 o
  10  -5   8       38.53       42.32      2.26 o
  11  -5   8        0.91        0.86      1.70 o
  -5  -4   8       50.15       61.03      3.87 o
  -4  -4   8       87.05       95.79      6.79 o
  -3  -4   8        6.79        6.44      0.76 o
  -2  -4   8        0.02        1.19      0.71 o
  -1  -4   8       88.60       84.94      2.94 o
   0  -4   8      129.44      137.79      3.74 o
   1  -4   8       47.50       44.49      3.82 o
   2  -4   8        2.76        1.49      0.45 o
   3  -4   8       50.95       41.86      1.10 o
   4  -4   8       20.20       15.30      0.63 o
   5  -4   8      379.25      365.17     10.56 o
   6  -4   8        1.24        2.52      0.70 o
   7  -4   8        4.19        5.15      0.75 o
   8  -4   8        6.86        6.52      0.89 o
   9  -4   8       54.53       59.27      1.82 o
  10  -4   8       35.72       40.35      1.50 o
  11  -4   8       41.88       39.61      3.01 o
  12  -4   8       27.33       24.98      1.37 o
  -5  -3   8       99.28      109.22      5.99 o
  -4  -3   8      347.53      354.86      9.62 o
  -3  -3   8        2.47        1.87      0.62 o
  -2  -3   8       26.28       27.84      1.39 o
  -1  -3   8        2.23        2.60      0.68 o
   0  -3   8        2.01        2.75      0.55 o
   1  -3   8      118.93      111.15      2.06 o
   2  -3   8      254.80      258.88      4.22 o
   3  -3   8       69.37       58.79      1.15 o
   4  -3   8       42.00       29.55      2.30 o
   5  -3   8       22.47       13.28      0.76 o
   6  -3   8      341.75      291.77      5.62 o
   7  -3   8      482.00      451.98      9.97 o
   8  -3   8       17.94       15.33      0.82 o
   9  -3   8        0.00       -0.52      0.80 o
  10  -3   8        6.19        5.66      0.85 o
  11  -3   8        0.03       -1.18      1.38 o
  12  -3   8      102.49       99.18      7.31 o
  -6  -2   8       52.42       39.27      2.29 o
  -5  -2   8        2.25        4.64      1.05 o
  -4  -2   8      116.31      105.47      3.20 o
  -3  -2   8      289.88      289.88      7.70 o
  -2  -2   8      609.78      593.84     14.28 o
  -1  -2   8       82.41       81.70      2.09 o
   0  -2   8        3.24        3.82      0.38 o
   1  -2   8       23.87       23.30      0.67 o
   2  -2   8       88.10       81.49      2.25 o
   3  -2   8        6.35        6.72      0.89 o
   4  -2   8      169.43      136.98      2.84 o
   5  -2   8      167.59      148.88      3.04 o
   6  -2   8      449.49      406.72      7.13 o
   7  -2   8       56.76       56.75      1.57 o
   8  -2   8      261.44      230.16      4.95 o
   9  -2   8       15.88       13.60      0.98 o
  10  -2   8        0.03        0.35      0.63 o
  11  -2   8        1.59       -0.32      0.89 o
  12  -2   8       77.18       76.46      6.47 o
  13  -2   8        6.01        5.76      1.17 o
  -6  -1   8      168.26      148.39      5.68 o
  -5  -1   8        7.10       10.51      1.13 o
  -4  -1   8      155.31      167.28      4.86 o
  -3  -1   8      144.45      144.34      4.64 o
  -2  -1   8        2.18        1.20      0.52 o
  -1  -1   8      774.10      771.99     27.71 o
   0  -1   8      361.97      366.95      6.30 o
   1  -1   8      713.76      706.68     20.86 o
   2  -1   8      210.21      210.68      3.40 o
   3  -1   8       77.61       69.82      1.40 o
   4  -1   8       84.84       78.67      1.61 o
   5  -1   8       29.64       25.91      1.44 o
   6  -1   8        1.19        0.05      1.17 o
   7  -1   8        8.26       10.46      2.74 o
   8  -1   8      233.62      204.44      4.10 o
   9  -1   8        0.92       -0.28      0.73 o
  10  -1   8       90.33       90.03      2.49 o
  11  -1   8       15.69       14.05      1.46 o
  12  -1   8       13.90       10.24      1.10 o
  13  -1   8        8.71        8.97      1.61 o
  -6   0   8        1.88        3.70      1.53 o
  -5   0   8       76.14       79.53      2.57 o
  -4   0   8       19.11       20.24      1.27 o
  -3   0   8       41.11       40.29      1.30 o
  -2   0   8        7.71        7.88      0.53 o
  -1   0   8      150.94      160.21      2.83 o
   0   0   8      501.84      487.14      9.26 o
   1   0   8       22.42       20.51      0.66 o
   2   0   8       99.83       98.26      2.14 o
   3   0   8       57.01       54.51      1.14 o
   4   0   8      262.42      239.28      6.06 o
   5   0   8      212.54      182.01      3.39 o
   6   0   8      488.15      471.95      7.48 o
   7   0   8        1.70        1.78      0.59 o
   8   0   8       16.53       12.48      0.81 o
   9   0   8        2.38        2.55      1.30 o
  10   0   8       10.02       11.50      0.79 o
  11   0   8       36.06       38.38      4.08 o
  12   0   8       43.65       42.76      2.26 o
  13   0   8        5.91       13.68      1.39 o
  -6   1   8       29.97       24.37      2.23 o
  -5   1   8        3.90        4.01      0.85 o
  -4   1   8        0.40        1.64      0.71 o
  -3   1   8       11.14       11.35      0.76 o
  -2   1   8        7.02        5.49      0.55 o
  -1   1   8      112.58      107.37      2.03 o
   0   1   8      354.09      354.69     11.37 o
   1   1   8      332.69      357.09      7.96 o
   2   1   8        0.55        0.27      0.47 o
   3   1   8      449.46      424.74      8.19 o
   4   1   8        4.81        5.57      1.07 o
   5   1   8      241.91      246.62      5.15 o
   6   1   8       85.83       93.71      1.99 o
   7   1   8        5.15        4.67      0.97 o
   8   1   8        2.52        2.02      0.74 o
   9   1   8        2.24        1.21      0.60 o
  10   1   8      197.70      197.03      4.42 o
  11   1   8       33.77       38.88      1.37 o
  12   1   8       45.86       51.15      2.39 o
  13   1   8        0.39        0.28      0.88 o
  -6   2   8        8.13        6.33      2.20 o
  -5   2   8      115.78      113.27      4.64 o
  -4   2   8        4.80        5.00      0.82 o
  -3   2   8       34.77       36.17      1.19 o
  -2   2   8       13.82        8.78      1.57 o
  -1   2   8      107.95      109.86      3.20 o
   0   2   8       31.01       32.65      1.03 o
   1   2   8       22.65       26.02      0.86 o
   2   2   8       26.45       26.04      0.83 o
   3   2   8      332.49      326.33      6.64 o
   4   2   8        7.93        9.55      0.32 o
   5   2   8      172.11      156.95      3.51 o
   6   2   8       20.21       19.49      0.67 o
   7   2   8       65.65       64.36      2.53 o
   8   2   8      267.49      263.96      4.87 o
   9   2   8       74.50       80.32      2.14 o
  10   2   8        2.46        2.35      0.74 o
  11   2   8        0.24       -0.07      0.92 o
  12   2   8       21.44       21.90      3.35 o
  13   2   8      119.29      128.00      4.81 o
  -6   3   8       30.30       27.39      2.35 o
  -5   3   8        1.72        2.28      1.58 o
  -4   3   8       26.06       21.34      1.19 o
  -3   3   8       51.94       54.23      1.48 o
  -2   3   8       18.42       15.32      0.82 o
  -1   3   8        0.80        1.52      0.45 o
   0   3   8       12.91       19.45      0.70 o
   1   3   8        3.78        2.04      0.89 o
   2   3   8      132.05      150.93      4.82 o
   3   3   8      325.51      319.57      6.58 o
   4   3   8        1.14        6.91      2.02 o
   5   3   8      259.06      245.02      4.53 o
   6   3   8       43.59       66.19      1.98 o
   7   3   8      780.99      776.17     13.15 o
   8   3   8       48.60       47.17      1.33 o
   9   3   8       51.15       49.26      2.12 o
  10   3   8       23.53       23.36      1.91 o
  11   3   8       26.57       28.10      2.13 o
  12   3   8       43.37       43.51      1.95 o
  13   3   8       11.51        9.72      0.96 o
  -6   4   8        1.20        0.28      1.89 o
  -5   4   8       27.45       27.64      3.08 o
  -4   4   8       24.42       21.46      1.24 o
  -3   4   8        0.49       -0.63      0.98 o
  -2   4   8       54.06       43.32      1.24 o
  -1   4   8       23.79       26.73      1.04 o
   0   4   8      728.86      780.97     16.75 o
   1   4   8      390.55      380.47     16.11 o
   2   4   8       21.74       17.82      1.05 o
   3   4   8      110.55      109.64      2.68 o
   4   4   8       74.40       55.66      2.77 o
   5   4   8      226.10      204.04      3.72 o
   6   4   8      399.46      393.57      6.63 o
   7   4   8       56.02       59.05      1.45 o
   8   4   8      103.01       99.10      2.87 o
   9   4   8      447.91      446.73      8.84 o
  10   4   8        3.10        3.04      0.56 o
  11   4   8        6.88        7.80      1.02 o
  12   4   8        1.97        1.78      0.96 o
  13   4   8       12.94       12.07      1.05 o
  -6   5   8       23.19       17.06      1.60 o
  -5   5   8       82.43       81.72      3.02 o
  -4   5   8       12.99       19.38      1.48 o
  -3   5   8        0.83        0.98      1.64 o
  -2   5   8        0.20        1.12      0.60 o
  -1   5   8       30.00       35.24      1.77 o
   0   5   8      603.17      548.94     10.76 o
   1   5   8      294.14      274.59      6.43 o
   2   5   8      511.96      482.79     10.18 o
   3   5   8       12.76       14.28      4.24 o
   4   5   8       27.89       23.63      0.96 o
   5   5   8      677.75      628.71     10.08 o
   6   5   8      184.83      213.90      4.07 o
   7   5   8       70.95       64.99      2.59 o
   8   5   8       11.94       12.14      0.77 o
   9   5   8       82.29       84.00      2.30 o
  10   5   8        9.09       10.91      0.88 o
  11   5   8       60.77       61.12      2.12 o
  12   5   8      119.37      130.58      4.69 o
  13   5   8        0.52       -0.51      0.82 o
  -6   6   8        9.48       10.36      1.19 o
  -5   6   8      324.86      330.58     10.66 o
  -4   6   8      116.13      120.48      3.47 o
  -3   6   8       17.39       19.52      1.47 o
  -2   6   8        0.29        3.11      2.37 o
  -1   6   8       14.65       11.00      0.67 o
   0   6   8      143.01      145.20      3.25 o
   1   6   8      431.20      447.55      8.16 o
   2   6   8      230.05      212.69      5.23 o
   3   6   8      112.74      109.04      2.83 o
   4   6   8       55.82       60.02      1.75 o
   5   6   8      279.69      295.26      5.69 o
   6   6   8       11.60       13.27      0.68 o
   7   6   8       88.97       89.43      2.12 o
   8   6   8        2.80        2.43      0.47 o
   9   6   8       35.35       36.13      1.44 o
  10   6   8       75.56       72.49      2.32 o
  11   6   8        0.94        1.50      0.85 o
  12   6   8       16.35       16.17      1.22 o
  -5   7   8        6.15        7.86      1.21 o
  -4   7   8        7.40        7.36      1.29 o
  -3   7   8      225.51      255.05      6.82 o
  -2   7   8       27.38       24.99      1.28 o
  -1   7   8       85.64       74.01      2.60 o
   0   7   8       55.00       49.30      1.41 o
   1   7   8        0.76        0.96      0.86 o
   2   7   8        0.81        1.75      0.86 o
   3   7   8        0.67        0.72      2.29 o
   4   7   8       94.01       73.89      2.53 o
   5   7   8      209.86      202.96      4.84 o
   6   7   8        4.93        5.81      0.45 o
   7   7   8        1.97        2.64      0.47 o
   8   7   8       15.73       18.54      1.07 o
   9   7   8       30.89       30.11      1.39 o
  10   7   8       16.07       11.87      1.07 o
  11   7   8       24.80       23.72      1.44 o
  12   7   8       11.20       10.03      1.05 o
  -5   8   8       72.68       63.18      2.89 o
  -4   8   8        0.00       -0.57      2.76 o
  -3   8   8       32.33       32.24      1.49 o
  -2   8   8      157.04      153.92      4.40 o
  -1   8   8       31.78       41.29      1.38 o
   0   8   8        2.38        1.09      1.16 o
   1   8   8        9.85        9.43      0.73 o
   2   8   8       13.31       12.10      0.83 o
   3   8   8       26.34       19.71      1.12 o
   4   8   8       42.12       36.64      1.53 o
   5   8   8       77.00       75.86      2.27 o
   6   8   8        8.17        6.06      0.58 o
   7   8   8        0.90        0.76      0.65 o
   8   8   8       69.24       73.68      2.46 o
   9   8   8       44.12       45.88      1.87 o
  10   8   8        3.63        4.24      0.65 o
  11   8   8       13.23       11.73      1.05 o
  -4   9   8        2.96        3.01      1.38 o
  -3   9   8       49.19       50.80      2.32 o
  -2   9   8        2.40        1.80      1.06 o
  -1   9   8        3.55        2.96      0.88 o
   0   9   8      115.16      125.18      2.94 o
   1   9   8        0.46       -0.24      0.59 o
   2   9   8       34.22       36.75      1.25 o
   3   9   8       14.84       16.33      2.18 o
   4   9   8       79.85       81.60      2.55 o
   5   9   8        2.78        2.88      0.85 o
   6   9   8       21.20       19.22      1.44 o
   7   9   8       35.65       33.47      1.47 o
   8   9   8        1.89        1.87      0.82 o
   9   9   8        0.06        1.22      0.82 o
  10   9   8       20.22       17.16      1.19 o
  -3  10   8       58.20       55.50      2.69 o
  -2  10   8        2.75        2.46      1.25 o
  -1  10   8       13.36       10.87      1.42 o
   0  10   8        0.57        1.07      0.69 o
   1  10   8       53.49       52.05      2.93 o
   2  10   8        1.88        3.14      0.79 o
   3  10   8        1.63        2.79      0.84 o
   4  10   8        9.29        9.45      1.26 o
   5  10   8      112.60      110.31      4.67 o
   6  10   8       16.14       16.54      1.53 o
   7  10   8       17.09       16.48      1.58 o
   8  10   8       20.35       23.07      1.30 o
   9  10   8       10.44        9.36      0.96 o
  -2  11   8       90.55       82.29      9.34 o
  -1  11   8       59.45       55.04      8.34 o
   0  11   8       48.25       50.67      4.45 o
   1  11   8       29.52       33.86      1.95 o
   2  11   8      140.32      143.51      4.97 o
   3  11   8        0.17        0.67      1.09 o
   4  11   8        1.96        3.01      0.86 o
   5  11   8       22.96       25.84      1.87 o
   6  11   8        0.03       -1.74      1.74 o
   7  11   8       91.69       92.09      4.81 o
   8  11   8      202.30      173.83      8.65 o
   0  12   8        0.00        1.94      0.94 o
   1  12   8        0.47       -0.25      0.92 o
   2  12   8       96.06      101.04      3.98 o
   3  12   8       29.66       30.30      1.86 o
   4  12   8      116.24      116.17      9.08 o
   5  12   8        2.43        2.02      0.99 o
   6  12   8       10.69       10.86      1.20 o
   1  -8   9       21.24       21.57      2.88 o
   2  -8   9       83.70       87.90      5.17 o
   3  -8   9      204.99      212.87      6.10 o
   4  -8   9        4.56        3.40      0.97 o
   5  -8   9        0.84        5.03      1.84 o
   6  -8   9        0.15       -0.94      0.94 o
   7  -8   9       11.68       11.89      1.19 o
  -1  -7   9        0.01        0.54      1.47 o
   0  -7   9        3.78        6.53      1.81 o
   1  -7   9        8.27       14.98      1.92 o
   2  -7   9       15.04       12.95      0.95 o
   3  -7   9        0.63        1.53      1.65 o
   4  -7   9        9.22       10.78      1.12 o
   5  -7   9       76.20       84.41      2.93 o
   6  -7   9       10.03        9.24      1.01 o
   7  -7   9        1.68        0.87      1.07 o
   8  -7   9        0.78       -0.20      0.93 o
   9  -7   9        0.76        0.81      1.31 o
  -2  -6   9       55.04       55.69      4.07 o
  -1  -6   9        0.47        1.72      2.04 o
   0  -6   9       68.14       57.19      3.93 o
   1  -6   9       10.98       10.29      0.96 o
   2  -6   9       25.74       30.34      1.75 o
   3  -6   9       25.23       26.22      1.24 o
   4  -6   9        0.25        1.46      0.81 o
   5  -6   9        4.14        3.73      1.39 o
   6  -6   9       52.55       59.72      2.12 o
   7  -6   9       37.40       40.16      2.64 o
   8  -6   9        0.49        2.88      1.31 o
   9  -6   9       10.39       11.52      1.94 o
  10  -6   9       24.78       26.48      2.74 o
  -3  -5   9       11.03       10.88      1.84 o
  -2  -5   9        5.21        2.35      1.95 o
  -1  -5   9       13.13       11.53      1.05 o
   0  -5   9        2.63        2.09      0.73 o
   1  -5   9        8.41        9.86      1.05 o
   2  -5   9      247.37      235.56      9.14 o
   3  -5   9       38.54       33.94      3.62 o
   4  -5   9        6.64        5.96      0.82 o
   5  -5   9       50.28       50.42      2.12 o
   6  -5   9        7.13        5.03      0.60 o
   7  -5   9        4.95        8.48      1.06 o
   8  -5   9       43.97       41.71      3.22 o
   9  -5   9       73.53       86.98      2.70 o
  10  -5   9        1.96        1.10      1.04 o
  11  -5   9       17.66       12.99      1.18 o
  -4  -4   9        6.92        7.60      1.64 o
  -3  -4   9        0.28        1.13      1.38 o
  -2  -4   9       64.96       54.20      2.63 o
  -1  -4   9        1.89        0.45      0.82 o
   0  -4   9       39.33       37.32      1.70 o
   1  -4   9       11.88       11.73      1.13 o
   2  -4   9       27.63       18.81      1.14 o
   3  -4   9       78.56       72.56      2.22 o
   4  -4   9      112.40       96.10      2.00 o
   5  -4   9       41.36       38.51      1.31 o
   6  -4   9        1.86        2.01      0.60 o
   7  -4   9        5.22        5.75      1.53 o
   8  -4   9       18.18       20.14      1.85 o
   9  -4   9        0.06        0.71      0.71 o
  10  -4   9       75.05       79.91      4.04 o
  11  -4   9       51.66       54.80      2.16 o
  -4  -3   9        0.96        0.82      1.84 o
  -3  -3   9       17.16       14.78      1.30 o
  -2  -3   9        0.06        0.82      0.82 o
  -1  -3   9        2.55        2.15      0.90 o
   0  -3   9       52.71       53.09      1.87 o
   1  -3   9        0.38        0.36      0.49 o
   2  -3   9        0.15        0.81      0.85 o
   3  -3   9       46.67       44.37      1.20 o
   4  -3   9       11.67       18.21      0.82 o
   5  -3   9        6.31        5.25      0.85 o
   6  -3   9        4.35        7.23      0.76 o
   7  -3   9        0.00        0.71      0.71 o
   8  -3   9        1.19        1.79      0.85 o
   9  -3   9      159.43      166.00      6.32 o
  10  -3   9       24.96       29.48      1.24 o
  11  -3   9       33.85       36.71      1.75 o
  12  -3   9       18.57       16.72      1.12 o
  -5  -2   9       35.10       26.40      1.89 o
  -4  -2   9        3.51        5.46      1.10 o
  -3  -2   9       18.12       15.18      1.27 o
  -2  -2   9        5.33        4.75      1.02 o
  -1  -2   9       10.95        9.50      1.07 o
   0  -2   9        0.35       -0.65      0.85 o
   1  -2   9        5.50        3.85      0.45 o
   2  -2   9       25.50       23.36      1.19 o
   3  -2   9       62.54       66.54      1.62 o
   4  -2   9      227.43      201.15      3.69 o
   5  -2   9      103.16      106.06      2.34 o
   6  -2   9       13.63       20.60      1.64 o
   7  -2   9       26.31       24.55      1.24 o
   8  -2   9       67.75       64.69      1.81 o
   9  -2   9       25.49       26.81      1.15 o
  10  -2   9       12.29       11.12      1.60 o
  11  -2   9       42.81       45.20      4.20 o
  12  -2   9       10.03       11.33      1.23 o
  -5  -1   9        0.67        2.94      1.10 o
  -4  -1   9      106.60      106.14      3.85 o
  -3  -1   9        0.12        0.54      0.73 o
  -2  -1   9       58.32       59.91      2.15 o
  -1  -1   9      135.40      128.87      3.00 o
   0  -1   9       22.07       20.79      1.17 o
   1  -1   9      766.07      728.10     12.46 o
   2  -1   9       55.66       46.89      1.50 o
   3  -1   9      103.30      100.44      2.14 o
   4  -1   9       34.80       40.47      1.09 o
   5  -1   9       11.99        8.91      0.67 o
   6  -1   9      161.92      124.65      5.18 o
   7  -1   9      200.58      198.55      4.21 o
   8  -1   9        7.91       11.68      0.80 o
   9  -1   9        2.35        1.48      0.81 o
  10  -1   9       85.78       82.32      2.27 o
  11  -1   9       10.13        8.13      1.04 o
  12  -1   9       33.44       36.20      1.91 o
  13  -1   9       45.05       40.28      2.18 o
  -5   0   9        4.85        5.17      1.13 o
  -4   0   9        0.06        0.68      0.85 o
  -3   0   9      223.27      220.10      6.39 o
  -2   0   9      169.88      164.66      3.78 o
  -1   0   9      237.97      225.46      4.84 o
   0   0   9      239.15      236.19      5.15 o
   1   0   9      308.55      294.25      5.20 o
   2   0   9      533.42      530.45     10.05 o
   3   0   9      266.95      244.10      4.78 o
   4   0   9       12.59       11.15      0.67 o
   5   0   9       46.19       51.73      1.38 o
   6   0   9      112.56      111.98      2.42 o
   7   0   9       18.46       23.05      0.90 o
   8   0   9       67.17       56.74      1.61 o
   9   0   9       18.76       14.95      0.90 o
  10   0   9        8.14        8.69      0.83 o
  11   0   9       15.25       13.04      1.05 o
  12   0   9       11.01        8.26      1.26 o
  13   0   9       25.31       23.21      1.67 o
  -5   1   9       26.79       29.12      2.52 o
  -4   1   9        4.41        4.07      0.93 o
  -3   1   9       49.30       53.37      1.87 o
  -2   1   9      146.88      137.62      3.21 o
  -1   1   9      249.79      237.07      7.77 o
   0   1   9      109.34      107.92      6.28 o
   1   1   9      164.68      160.56      8.44 o
   2   1   9      217.08      197.89      4.32 o
   3   1   9      423.29      403.51      8.08 o
   4   1   9       53.20       44.83      1.48 o
   5   1   9      107.41      101.19      2.88 o
   6   1   9       61.71       59.58      1.85 o
   7   1   9        3.92        3.74      1.02 o
   8   1   9       19.49       23.50      1.55 o
   9   1   9        2.44        0.30      1.37 o
  10   1   9        2.06        2.44      1.07 o
  11   1   9       21.93       21.27      1.47 o
  12   1   9       27.45       31.14      1.44 o
  13   1   9        9.04        9.21      2.98 o
  -5   2   9      149.02      137.58      7.07 o
  -4   2   9       65.91       57.84      2.88 o
  -3   2   9        0.00        0.36      0.52 o
  -2   2   9        0.43       -0.31      0.56 o
  -1   2   9        3.03        2.50      1.31 o
   0   2   9       90.51       78.57      1.85 o
   1   2   9       61.27       58.38      2.00 o
   2   2   9       55.48       52.94      2.11 o
   3   2   9      178.57      173.35      3.95 o
   4   2   9      492.57      473.09      8.99 o
   5   2   9      313.68      325.12      5.61 o
   6   2   9        9.17        8.74      0.78 o
   7   2   9        1.79        1.99      1.12 o
   8   2   9       83.68       93.20      2.19 o
   9   2   9      310.63      310.25      6.34 o
  10   2   9        1.69        2.32      0.92 o
  11   2   9        2.20        2.10      0.62 o
  12   2   9        9.07       10.65      0.95 o
  13   2   9       45.85       41.30      2.06 o
  -5   3   9        3.16        5.12      1.44 o
  -4   3   9        0.08       -0.45      1.95 o
  -3   3   9       75.37       72.51      2.37 o
  -2   3   9        9.58        6.40      0.76 o
  -1   3   9       28.23       23.53      1.26 o
   0   3   9        0.44       -0.60      0.60 o
   1   3   9       22.19       27.32      1.20 o
   2   3   9       34.58       40.83      1.35 o
   3   3   9        6.13       10.87      0.75 o
   4   3   9       63.22       73.94      4.72 o
   5   3   9      351.93      335.45      5.77 o
   6   3   9      205.43      258.29      8.71 o
   7   3   9       10.27       18.39      0.74 o
   8   3   9        0.65        0.29      0.68 o
   9   3   9       13.54       14.30      0.83 o
  10   3   9       20.86       25.02      1.87 o
  11   3   9        5.21        6.28      0.70 o
  12   3   9       21.70       19.25      1.22 o
  13   3   9       33.48       37.17      2.86 o
  -5   4   9        3.50        3.50      1.50 o
  -4   4   9        0.02        2.70      1.07 o
  -3   4   9       10.21        9.18      3.26 o
  -2   4   9      188.61      196.03      4.34 o
  -1   4   9       22.20       21.59      0.97 o
   0   4   9       38.37       36.08      2.09 o
   1   4   9      111.03      128.11      3.86 o
   2   4   9      110.58      104.34      2.80 o
   3   4   9      259.76      253.92      5.58 o
   4   4   9        4.42        8.60      0.95 o
   5   4   9      105.77      124.32      3.76 o
   6   4   9      454.97      447.45      7.74 o
   7   4   9      278.49      255.66      5.48 o
   8   4   9      780.16      826.57     18.42 o
   9   4   9       63.22       61.80      1.76 o
  10   4   9       11.20       11.86      1.03 o
  11   4   9       72.83       85.92      2.66 o
  12   4   9       39.73       43.19      2.01 o
  13   4   9        5.18        3.59      1.02 o
  -5   5   9       13.83       10.33      1.09 o
  -4   5   9        6.75        7.53      1.26 o
  -3   5   9      237.37      265.30      6.80 o
  -2   5   9       20.07       19.25      1.40 o
  -1   5   9        3.76        4.78      3.53 o
   0   5   9       26.45       23.49      1.12 o
   1   5   9       34.70       29.04      2.57 o
   2   5   9      598.20      557.16     11.78 o
   3   5   9      101.94      126.31      4.76 o
   4   5   9       52.16       49.83      1.59 o
   5   5   9        5.07        6.95      1.01 o
   6   5   9       45.68       37.11      1.67 o
   7   5   9       98.02      113.84      2.74 o
   8   5   9        3.27        3.19      0.61 o
   9   5   9        7.59        7.17      0.62 o
  10   5   9      204.29      212.59     14.65 o
  11   5   9        0.42       -0.45      0.68 o
  12   5   9       30.37       27.87      1.55 o
  -5   6   9       45.87       38.03      2.21 o
  -4   6   9        9.35       11.25      1.22 o
  -3   6   9        8.99       17.17      1.50 o
  -2   6   9       35.71       44.15      2.15 o
  -1   6   9      359.42      372.93      9.25 o
   0   6   9      108.62      100.99      3.03 o
   1   6   9       12.73        6.66      1.05 o
   2   6   9        2.79        5.15      0.93 o
   3   6   9       46.70       37.08      1.41 o
   4   6   9       29.88       22.92      1.05 o
   5   6   9       24.36       27.32      3.21 o
   6   6   9       20.41       21.03      0.78 o
   7   6   9       49.77       50.35      1.59 o
   8   6   9       52.20       49.11      1.40 o
   9   6   9        1.30        0.25      0.66 o
  10   6   9       94.98      105.32      3.31 o
  11   6   9       19.97       20.18      1.33 o
  12   6   9      149.48      143.40      5.34 o
  -4   7   9        5.87       11.39      1.64 o
  -3   7   9       39.51       43.02      2.10 o
  -2   7   9        0.70       -0.34      0.84 o
  -1   7   9       11.14        9.78      1.19 o
   0   7   9        9.24       12.32      0.93 o
   1   7   9        0.40       -0.66      0.71 o
   2   7   9       41.50       33.88      1.14 o
   3   7   9       75.45       70.10      2.31 o
   4   7   9        0.23        1.33      1.38 o
   5   7   9      217.40      202.34      5.24 o
   6   7   9        2.79        1.97      0.71 o
   7   7   9       58.19       60.53      1.62 o
   8   7   9        0.18       -0.35      1.23 o
   9   7   9       11.97       15.01      0.99 o
  10   7   9        9.50       10.71      1.05 o
  11   7   9       12.70       12.07      1.19 o
  12   7   9      123.25      121.53      4.69 o
  -4   8   9       42.13       38.10      2.42 o
  -3   8   9        0.67        0.44      1.38 o
  -2   8   9       16.47       16.13      1.24 o
  -1   8   9        0.66        1.66      0.86 o
   0   8   9       14.89       18.67      1.46 o
   1   8   9        2.29        1.66      0.63 o
   2   8   9        0.85       -0.18      0.76 o
   3   8   9        6.88        8.23      1.40 o
   4   8   9        0.50        0.11      2.13 o
   5   8   9        3.82        4.67      1.24 o
   6   8   9      138.94      139.46     10.46 o
   7   8   9      185.46      188.15      5.43 o
   8   8   9        3.50        4.69      0.79 o
   9   8   9        2.92        3.11      0.71 o
  10   8   9        0.99        0.34      0.88 o
  11   8   9       64.14       59.71      2.57 o
  -3   9   9       99.26      103.06      4.31 o
  -2   9   9       78.97       83.12      4.85 o
  -1   9   9       15.52       14.64      1.51 o
   0   9   9       36.56       43.88      2.84 o
   1   9   9        2.91        3.73      1.13 o
   2   9   9      152.68      169.89      7.85 o
   3   9   9        0.01       -0.12      0.60 o
   4   9   9        2.87        3.69      0.97 o
   5   9   9        2.80        1.97      0.67 o
   6   9   9        2.00        5.65      1.24 o
   7   9   9        0.18        1.50      1.10 o
   8   9   9       14.61       14.90      1.70 o
   9   9   9       68.51       70.03      4.30 o
  10   9   9        0.86        2.01      1.22 o
  -2  10   9       27.51       23.49      1.67 o
  -1  10   9        0.08        0.63      1.40 o
   0  10   9       26.58       31.19      2.02 o
   1  10   9       40.16       46.54      1.82 o
   2  10   9        0.05        2.20      0.95 o
   3  10   9       25.55       25.91      2.74 o
   4  10   9       31.63       31.75      1.67 o
   5  10   9        3.20        1.75      0.93 o
   6  10   9       34.03       35.70      2.83 o
   7  10   9       32.57       32.54      2.37 o
   8  10   9      100.06      105.46      6.02 o
   9  10   9      214.97      193.21      9.48 o
  -1  11   9        6.99        7.49      1.44 o
   0  11   9        6.99        5.63      1.41 o
   1  11   9        7.70       11.80      4.10 o
   2  11   9       89.07       99.95      3.81 o
   3  11   9        8.20        8.37      1.09 o
   4  11   9       87.10       88.38      5.41 o
   5  11   9       37.32       36.00      2.43 o
   6  11   9       17.52       19.92      2.67 o
   7  11   9        0.01        0.08      1.19 o
   8  11   9        2.22        0.23      0.82 o
   2  12   9       37.44       34.55      1.95 o
   3  12   9        0.08        0.76      1.24 o
   4  12   9       74.74       73.54      5.39 o
   5  12   9        2.65        2.99      1.05 o
   6  12   9      101.48       89.23      5.17 o
   2  -7  10        6.93       10.32      2.37 o
   3  -7  10       11.29        6.98      0.99 o
   4  -7  10      103.69      102.68      3.46 o
   5  -7  10        2.93        3.97      1.02 o
   6  -7  10       12.52       16.70      1.13 o
   7  -7  10       12.25       13.10      2.04 o
   0  -6  10        5.23        5.34      1.53 o
   1  -6  10        0.08        0.45      0.82 o
   2  -6  10       10.15        7.49      0.96 o
   3  -6  10       36.58       35.02      1.72 o
   4  -6  10        3.41        2.37      1.23 o
   5  -6  10        0.08        0.33      1.54 o
   6  -6  10        2.06        1.72      0.96 o
   7  -6  10       12.14       11.51      1.04 o
   8  -6  10       14.14       20.57      2.43 o
   9  -6  10      134.28      141.76      8.86 o
  -1  -5  10        4.17        5.46      1.38 o
   0  -5  10       21.85       20.24      1.50 o
   1  -5  10        2.23        2.04      0.93 o
   2  -5  10        0.25       -0.88      0.88 o
   3  -5  10        5.41        5.28      0.77 o
   4  -5  10        4.41        2.60      0.86 o
   5  -5  10       24.16       25.87      2.77 o
   6  -5  10        0.70       -0.05      1.29 o
   7  -5  10        0.93        2.17      0.91 o
   8  -5  10       41.40       41.71      1.69 o
   9  -5  10        9.25       11.55      1.04 o
  10  -5  10        9.33       11.14      1.22 o
  -2  -4  10       13.89       17.36      2.18 o
  -1  -4  10        4.12        1.67      0.96 o
   0  -4  10      117.67      117.15      3.62 o
   1  -4  10        7.14        6.25      1.07 o
   2  -4  10        4.31        3.87      0.93 o
   3  -4  10       13.24       12.05      0.85 o
   4  -4  10       98.86       96.18      2.74 o
   5  -4  10       15.42       11.30      0.80 o
   6  -4  10        9.28       10.72      2.12 o
   7  -4  10        4.12        6.26      0.79 o
   8  -4  10        1.02        1.12      0.71 o
   9  -4  10        1.35        0.62      0.78 o
  10  -4  10      368.38      400.63     19.78 o
  11  -4  10      161.40      172.18      5.55 o
  -3  -3  10       28.57       23.66      1.58 o
  -2  -3  10        0.03        0.76      0.88 o
  -1  -3  10       20.38       21.57      1.50 o
   0  -3  10        2.02        1.53      0.82 o
   1  -3  10        4.49        5.17      0.93 o
   2  -3  10      127.85      129.57      4.58 o
   3  -3  10       14.74       13.45      0.68 o
   4  -3  10      123.23      129.12      2.91 o
   5  -3  10        9.37        8.81      0.92 o
   6  -3  10        0.79        1.66      0.89 o
   7  -3  10       39.73       32.85      1.30 o
   8  -3  10       55.10       51.85      1.65 o
   9  -3  10       11.50       12.16      0.91 o
  10  -3  10        0.75        0.33      0.71 o
  11  -3  10       50.17       49.10      3.38 o
  -3  -2  10        0.00        0.25      1.10 o
  -2  -2  10      354.82      386.42     12.93 o
  -1  -2  10        7.43        7.18      1.22 o
   0  -2  10        5.92        4.69      1.02 o
   1  -2  10        3.23        4.49      1.02 o
   2  -2  10        9.88        9.66      0.80 o
   3  -2  10      629.86      645.48     15.17 o
   4  -2  10      108.08      106.95      2.68 o
   5  -2  10       40.26       36.87      1.26 o
   6  -2  10        0.00        0.55      0.51 o
   7  -2  10       23.48       19.84      0.96 o
   8  -2  10        0.07        1.29      0.77 o
   9  -2  10       69.75       62.81      2.04 o
  10  -2  10       34.70       31.28      2.33 o
  11  -2  10        1.69        2.03      1.03 o
  12  -2  10       20.18       21.85      2.98 o
  -4  -1  10        0.17        0.03      0.99 o
  -3  -1  10       43.36       48.40      2.35 o
  -2  -1  10        5.03        5.17      1.16 o
  -1  -1  10       63.40       65.45      2.54 o
   0  -1  10      124.42      121.26      3.56 o
   1  -1  10       53.55       51.61      1.49 o
   2  -1  10      235.52      223.60      4.72 o
   3  -1  10      253.29      268.65      5.77 o
   4  -1  10      103.13       96.27      4.76 o
   5  -1  10       12.72       12.71      1.14 o
   6  -1  10        0.91        0.98      2.43 o
   7  -1  10       73.92       70.57      1.91 o
   8  -1  10      173.96      177.02      4.16 o
   9  -1  10        2.59        2.50      0.68 o
  10  -1  10       73.69       77.32      2.33 o
  11  -1  10        2.69        2.88      0.73 o
  12  -1  10        0.24        2.26      1.34 o
  -4   0  10       43.47       34.66      1.92 o
  -3   0  10       14.62       15.43      1.39 o
  -2   0  10       10.57       10.74      1.27 o
  -1   0  10        1.97        3.84      1.05 o
   0   0  10       39.97       39.07      1.37 o
   1   0  10        0.37        0.31      0.90 o
   2   0  10      228.40      230.89      5.36 o
   3   0  10       15.33       18.75      2.47 o
   4   0  10      105.12       95.79      2.81 o
   5   0  10       41.14       38.40      1.53 o
   6   0  10       31.68       36.86      1.23 o
   7   0  10        0.22       -0.37      0.72 o
   8   0  10        7.31        6.91      0.68 o
   9   0  10        2.79        1.74      0.81 o
  10   0  10        5.92        6.07      0.87 o
  11   0  10        2.64        3.51      1.16 o
  12   0  10       18.98       16.23      2.15 o
  -4   1  10      147.47      137.57      7.04 o
  -3   1  10        1.87        1.47      0.76 o
  -2   1  10       32.94       31.35      1.47 o
  -1   1  10        4.71        4.08      0.77 o
   0   1  10        0.71        1.18      1.00 o
   1   1  10       38.64       31.17      1.03 o
   2   1  10      126.78      119.81      5.46 o
   3   1  10        1.41        1.70      1.09 o
   4   1  10       68.18       63.27      1.89 o
   5   1  10        0.33       -0.51      0.51 o
   6   1  10       28.19       24.38      1.29 o
   7   1  10       33.11       37.33      1.56 o
   8   1  10        1.16        0.77      1.20 o
   9   1  10       36.93       34.49      1.14 o
  10   1  10        6.95        7.21      0.70 o
  11   1  10       14.72       12.73      0.89 o
  12   1  10       66.93       65.88      7.27 o
  13   1  10       24.02       23.80      4.49 o
  -4   2  10       65.85       70.88      4.98 o
  -3   2  10        7.60        7.94      0.93 o
  -2   2  10        0.16       -0.48      0.57 o
  -1   2  10       11.56        9.84      0.85 o
   0   2  10        0.92        0.81      0.55 o
   1   2  10       61.18       52.12      2.46 o
   2   2  10       75.19       65.08      2.08 o
   3   2  10       96.29       77.93      2.50 o
   4   2  10       73.29       65.79      1.99 o
   5   2  10        3.20        4.31      0.98 o
   6   2  10        0.34        0.70      0.83 o
   7   2  10       89.28       90.66      2.73 o
   8   2  10       87.33       84.68      3.49 o
   9   2  10       28.85       30.36      1.43 o
  10   2  10        0.25        0.45      0.53 o
  11   2  10        4.56        6.69      2.15 o
  12   2  10        2.35        1.53      1.12 o
  13   2  10       19.75       18.77      1.47 o
  -4   3  10        0.45        2.35      1.38 o
  -3   3  10      223.13      215.65      7.09 o
  -2   3  10       29.18       29.27      1.20 o
  -1   3  10        9.83        9.27      1.02 o
   0   3  10       53.51       52.21      2.21 o
   1   3  10        1.34        0.92      0.81 o
   2   3  10       19.18       14.94      2.94 o
   3   3  10        3.60        3.95      0.69 o
   4   3  10        0.34       -0.38      0.79 o
   5   3  10       51.68       48.39      3.92 o
   6   3  10      137.11      141.65      3.93 o
   7   3  10       69.31       59.76      1.98 o
   8   3  10       26.01       26.50      1.38 o
   9   3  10       71.11       72.70      2.67 o
  10   3  10       17.75       17.15      1.10 o
  11   3  10        2.13        3.38      0.85 o
  12   3  10        4.72        8.96      1.23 o
  -4   4  10        1.91        1.50      1.64 o
  -3   4  10        5.83        7.64      1.63 o
  -2   4  10       35.45       37.51      1.78 o
  -1   4  10        2.34        6.49      0.80 o
   0   4  10        0.27        0.56      0.98 o
   1   4  10       90.90       79.71      3.77 o
   2   4  10       62.40       53.19      1.87 o
   3   4  10       27.97       20.33      1.12 o
   4   4  10       10.65        9.62      0.83 o
   5   4  10       36.29       54.57      2.25 o
   6   4  10       22.99       24.07      1.44 o
   7   4  10       19.60       27.98      3.02 o
   8   4  10      587.18      616.34     14.75 o
   9   4  10       92.83       87.46      3.58 o
  10   4  10      378.09      400.36      8.90 o
  11   4  10       12.24       11.46      0.88 o
  12   4  10        1.09        0.88      0.96 o
  -4   5  10       23.73       19.97      1.54 o
  -3   5  10        0.40       -0.59      1.33 o
  -2   5  10        0.07        0.06      1.17 o
  -1   5  10       67.43       62.46      2.41 o
   0   5  10       10.49       13.21      0.79 o
   1   5  10        2.23        2.89      1.10 o
   2   5  10        0.01        1.56      0.90 o
   3   5  10       11.45        8.65      0.81 o
   4   5  10       25.48       30.12      1.52 o
   5   5  10       56.71       48.58      2.04 o
   6   5  10       48.84       64.16      2.45 o
   7   5  10       32.13       30.10      3.19 o
   8   5  10        0.10       -0.44      0.92 o
   9   5  10      212.47      224.68      6.19 o
  10   5  10      342.37      343.60     19.63 o
  11   5  10       65.74       67.62      3.87 o
  12   5  10        2.51        2.18      0.99 o
  -4   6  10       39.91       33.58      1.93 o
  -3   6  10        5.40        8.06      1.88 o
  -2   6  10      113.72      118.62      4.34 o
  -1   6  10        1.34        4.38      1.21 o
   0   6  10       17.09       14.14      1.06 o
   1   6  10       32.98       34.14      2.11 o
   2   6  10      226.01      211.91      5.82 o
   3   6  10       62.81       63.62      2.08 o
   4   6  10        5.69        1.93      0.91 o
   5   6  10        0.70        1.73      1.46 o
   6   6  10        0.02        2.68      1.46 o
   7   6  10      134.63      117.99      7.03 o
   8   6  10      100.32      103.65      3.16 o
   9   6  10        4.10        5.32      1.01 o
  10   6  10        3.29        4.35      0.99 o
  11   6  10      221.73      216.81     11.17 o
  12   6  10      146.99      141.64      7.47 o
  -3   7  10      181.93      195.19      6.95 o
  -2   7  10      136.20      154.00      5.34 o
  -1   7  10       28.38       23.32      1.34 o
   0   7  10       13.18       18.82      2.20 o
   1   7  10        0.11       -0.70      0.71 o
   2   7  10       13.52       16.02      0.84 o
   3   7  10       18.18       16.19      1.31 o
   4   7  10       36.80       34.03      1.91 o
   5   7  10       25.69       24.70      2.11 o
   6   7  10        0.64        0.23      0.65 o
   7   7  10       25.02       25.10      1.29 o
   8   7  10       14.82       14.60      1.19 o
   9   7  10        4.09        5.71      0.96 o
  10   7  10       52.99       50.18      3.19 o
  11   7  10       51.85       50.40      3.62 o
  -2   8  10       46.61       38.19      1.99 o
  -1   8  10      294.17      323.91     10.91 o
   0   8  10        0.16        0.60      2.02 o
   1   8  10        7.29        7.08      1.16 o
   2   8  10        3.96        4.24      0.90 o
   3   8  10       40.42       47.75      3.39 o
   4   8  10      155.74      167.01      4.96 o
   5   8  10       26.17       21.78      2.40 o
   6   8  10        4.36        3.14      1.01 o
   7   8  10       63.99       62.76      3.48 o
   8   8  10        4.58        4.16      1.27 o
   9   8  10        0.00        0.59      1.30 o
  10   8  10        0.70        2.88      1.30 o
  11   8  10        0.00        0.79      1.47 o
  -2   9  10        0.34       -0.33      1.84 o
  -1   9  10       40.49       33.69      2.57 o
   0   9  10        3.98        2.39      0.96 o
   1   9  10        1.76        2.92      2.63 o
   2   9  10        6.00        8.97      1.50 o
   3   9  10        0.22        1.47      0.86 o
   4   9  10        9.82       12.02      0.96 o
   5   9  10      131.91      120.91      6.11 o
   6   9  10       40.52       37.12      2.20 o
   7   9  10        1.84        1.89      1.24 o
   8   9  10       41.98       40.62      2.74 o
   9   9  10       11.88       11.36      1.70 o
  10   9  10       21.18       22.87      2.23 o
  -1  10  10       31.44       26.80      1.80 o
   0  10  10        7.33       11.57      2.42 o
   1  10  10       23.63       24.34      2.02 o
   2  10  10        0.04        0.04      0.87 o
   3  10  10        9.94       10.71      1.24 o
   4  10  10       12.06       13.08      1.22 o
   5  10  10       67.81       73.51      4.07 o
   6  10  10      157.12      160.03      7.83 o
   7  10  10      169.91      172.12      9.22 o
   8  10  10        2.58       -0.14      1.36 o
   9  10  10        2.36        2.71      1.05 o
   1  11  10        0.01       -1.22      1.22 o
   2  11  10        0.06        1.09      1.09 o
   3  11  10       30.38       31.44      1.68 o
   4  11  10        0.00        2.63      1.25 o
   5  11  10        0.23       -0.77      1.05 o
   6  11  10       48.33       50.91      3.86 o
   7  11  10       17.34       16.20      1.81 o
   2  -6  11       55.41       46.56      2.37 o
   3  -6  11       17.41       13.54      1.44 o
   4  -6  11       68.84       73.67      3.08 o
   5  -6  11       16.47       16.51      1.10 o
   6  -6  11       15.63       17.72      1.36 o
   7  -6  11       45.10       48.20      2.10 o
   1  -5  11        8.83        9.47      1.10 o
   2  -5  11       33.28       32.96      1.84 o
   3  -5  11        3.05        4.10      1.07 o
   4  -5  11       86.54       96.95      4.16 o
   5  -5  11        6.02        6.46      0.99 o
   6  -5  11        5.23       10.65      3.39 o
   7  -5  11        4.07        2.22      0.77 o
   8  -5  11       42.09       46.37      2.47 o
   9  -5  11        4.88        6.27      2.88 o
  -1  -4  11        1.35       -2.01      2.01 o
   0  -4  11        8.12        6.59      0.88 o
   1  -4  11        4.15        3.08      0.76 o
   2  -4  11        3.91        4.35      1.16 o
   3  -4  11        0.05       -0.37      0.93 o
   4  -4  11        1.79        0.52      0.66 o
   5  -4  11        5.11        6.48      0.83 o
   6  -4  11      191.12      215.49      6.89 o
   7  -4  11        7.91        7.98      0.99 o
   8  -4  11        0.11        0.17      1.22 o
   9  -4  11       98.76      111.84      3.32 o
  10  -4  11       94.12       94.68      3.11 o
  -1  -3  11        9.21        8.25      1.24 o
   0  -3  11       84.37       84.28      3.34 o
   1  -3  11       21.42       24.73      1.61 o
   2  -3  11        3.24        2.69      0.93 o
   3  -3  11        5.18        3.05      1.13 o
   4  -3  11      118.69      124.50      3.05 o
   5  -3  11      116.69      116.55      2.55 o
   6  -3  11      134.02      133.15      3.14 o
   7  -3  11       21.67       20.58      1.03 o
   8  -3  11        2.91        3.34      1.37 o
   9  -3  11       15.67       16.13      1.08 o
  10  -3  11        9.84        8.79      0.98 o
  11  -3  11        0.17       -1.00      1.00 o
  -2  -2  11        7.33        8.31      1.13 o
  -1  -2  11       77.75       79.44      3.19 o
   0  -2  11        0.82        2.09      1.13 o
   1  -2  11        1.87        1.70      0.93 o
   2  -2  11       47.24       46.73      1.92 o
   3  -2  11        1.21        2.62      1.72 o
   4  -2  11       10.14        8.77      1.02 o
   5  -2  11      359.62      380.17     10.47 o
   6  -2  11        0.08        0.43      0.77 o
   7  -2  11        2.96        4.27      1.31 o
   8  -2  11       11.72       13.62      0.88 o
   9  -2  11        0.64        1.81      1.79 o
  10  -2  11        0.59       -0.36      0.74 o
  11  -2  11      166.36      171.98     14.00 o
  -2  -1  11        2.49        2.06      0.93 o
  -1  -1  11       12.63       13.17      1.39 o
   0  -1  11        0.30        2.26      1.07 o
   1  -1  11        5.96        5.46      0.93 o
   2  -1  11        0.20       -0.38      0.56 o
   3  -1  11        0.00       -0.03      0.60 o
   4  -1  11       28.84       28.57      2.12 o
   5  -1  11       31.91       36.94      1.21 o
   6  -1  11        1.32        1.91      1.57 o
   7  -1  11        0.23        0.85      1.26 o
   8  -1  11       11.23       11.93      1.87 o
   9  -1  11        9.55        8.65      1.19 o
  10  -1  11        4.90        3.34      1.43 o
  11  -1  11       18.55       18.88      1.70 o
  12  -1  11        0.90        1.78      1.17 o
  -3   0  11       22.93       20.18      1.58 o
  -2   0  11       42.77       38.56      2.15 o
  -1   0  11       37.13       38.76      2.20 o
   0   0  11        1.42        1.89      0.73 o
   1   0  11        1.06        0.49      0.67 o
   2   0  11       11.74       11.28      0.84 o
   3   0  11      326.74      320.54      8.50 o
   4   0  11      119.12      125.23      3.81 o
   5   0  11        0.01        0.70      0.71 o
   6   0  11        0.50        1.11      1.16 o
   7   0  11       42.92       52.94      2.10 o
   8   0  11       30.72       30.99      3.53 o
   9   0  11        1.63        1.59      1.05 o
  10   0  11       48.39       45.81      2.86 o
  11   0  11        4.46        4.40      1.55 o
  12   0  11        1.76        2.75      1.08 o
  -3   1  11       45.17       34.46      2.74 o
  -2   1  11       20.27       20.21      1.50 o
  -1   1  11        0.25       -1.10      1.10 o
   0   1  11        6.36        7.31      0.82 o
   1   1  11        0.08       -0.48      1.03 o
   2   1  11       31.73       28.84      1.14 o
   3   1  11       64.08       59.42      4.81 o
   4   1  11       46.25       41.50      2.37 o
   5   1  11       80.69       76.15      2.76 o
   6   1  11       14.84       12.06      1.67 o
   7   1  11        9.31        9.97      1.72 o
   8   1  11       73.10       89.30      6.02 o
   9   1  11       41.46       41.19      1.98 o
  10   1  11        2.77        3.98      1.11 o
  11   1  11       65.86       62.67      6.26 o
  12   1  11      137.72      127.84      6.46 o
  -3   2  11        0.27        1.53      1.92 o
  -2   2  11        0.85       -0.37      0.90 o
  -1   2  11       72.21       75.21      2.09 o
   0   2  11        0.03       -0.92      0.92 o
   1   2  11        5.37        6.50      0.84 o
   2   2  11       10.00        9.85      0.86 o
   3   2  11        0.40        0.94      0.69 o
   4   2  11      155.37      156.74      4.77 o
   5   2  11       85.74       88.88      2.81 o
   6   2  11      112.53      119.42      3.71 o
   7   2  11        0.92        0.97      0.64 o
   8   2  11        0.23       -0.27      0.58 o
   9   2  11       14.84        9.83      1.18 o
  10   2  11       72.30       75.17      2.66 o
  11   2  11      179.27      177.10      7.62 o
  12   2  11        0.36       -0.45      1.22 o
  -3   3  11       76.43       65.45      4.07 o
  -2   3  11        0.04        0.01      1.71 o
  -1   3  11       16.33       15.04      0.98 o
   0   3  11       98.14      108.48      2.84 o
   1   3  11       24.15       27.43      1.25 o
   2   3  11       43.82       47.94      2.03 o
   3   3  11        8.00        8.89      1.41 o
   4   3  11        3.18        2.24      1.36 o
   5   3  11      113.69       99.56      3.08 o
   6   3  11       21.47       25.45      1.81 o
   7   3  11      124.31      139.59      4.71 o
   8   3  11        0.30        3.94      1.27 o
   9   3  11       28.78       31.30      1.59 o
  10   3  11      373.75      381.43     19.68 o
  11   3  11       84.78       78.14      8.52 o
  12   3  11       10.66       10.28      1.13 o
  -3   4  11       61.35       56.51      3.93 o
  -2   4  11       23.49       21.91      1.71 o
  -1   4  11       11.64       16.48      2.36 o
   0   4  11       15.42       20.77      1.04 o
   1   4  11        1.99        3.04      0.69 o
   2   4  11        0.75        1.23      0.68 o
   3   4  11       33.90       37.04      1.61 o
   4   4  11       89.08       89.00      3.00 o
   5   4  11       24.78       23.69      2.49 o
   6   4  11       17.75       20.08      1.38 o
   7   4  11       63.30       80.89      2.94 o
   8   4  11       27.65       39.19      1.72 o
   9   4  11        5.38        6.50      1.65 o
  10   4  11      109.29      116.62     11.76 o
  11   4  11      141.17      139.92      8.13 o
  12   4  11       95.66      103.88      6.08 o
  -3   5  11       29.82       30.30      2.00 o
  -2   5  11       55.86       55.91      3.93 o
  -1   5  11       21.89       18.45      1.51 o
   0   5  11       24.78       23.12      2.56 o
   1   5  11        0.00        1.15      0.86 o
   2   5  11        1.21        3.17      0.87 o
   3   5  11        2.29       -0.15      0.67 o
   4   5  11       65.80       63.82      2.29 o
   5   5  11        0.24        1.16      1.27 o
   6   5  11        9.06       11.27      1.29 o
   7   5  11        7.01        5.46      1.04 o
   8   5  11        8.52       14.98      2.01 o
   9   5  11        0.04        1.19      2.63 o
  10   5  11      115.73      111.93      4.47 o
  11   5  11       25.60       25.72      2.52 o
  12   5  11       42.47       43.25      3.36 o
  -2   6  11       74.16       71.59      3.26 o
  -1   6  11      252.87      280.18     10.49 o
   0   6  11        0.01        0.58      0.83 o
   1   6  11       16.22       19.26      1.51 o
   2   6  11        7.73        7.59      0.92 o
   3   6  11      194.64      201.77      6.46 o
   4   6  11        0.18       -0.22      1.00 o
   5   6  11        4.15        2.54      0.82 o
   6   6  11        0.34        0.79      0.98 o
   7   6  11        2.98        2.24      1.02 o
   8   6  11        0.50        1.05      1.29 o
   9   6  11        0.05       -0.30      1.02 o
  10   6  11       25.21       27.53      2.18 o
  11   6  11       18.24       21.34      1.92 o
  -2   7  11       23.16       19.06      2.36 o
  -1   7  11       36.41       38.40      1.98 o
   0   7  11      292.97      311.57     16.34 o
   1   7  11        1.59        0.81      1.20 o
   2   7  11       61.33       71.21      2.64 o
   3   7  11        8.66       15.68      3.59 o
   4   7  11       62.17       61.60      2.44 o
   5   7  11      212.55      241.21     13.70 o
   6   7  11       20.78       19.05      1.78 o
   7   7  11        0.16        1.37      0.71 o
   8   7  11        5.56        6.46      1.95 o
   9   7  11        1.48        3.99      1.05 o
  10   7  11       88.43       86.97      4.83 o
  11   7  11        4.50        4.16      1.58 o
  -1   8  11       41.70       42.81      2.64 o
   0   8  11        2.64        2.43      0.96 o
   1   8  11        0.48        1.22      0.84 o
   2   8  11        0.03        0.21      0.81 o
   3   8  11       74.55       77.85      2.19 o
   4   8  11       17.54       19.42      2.83 o
   5   8  11       18.25       18.09      2.42 o
   6   8  11        4.03        4.03      1.54 o
   7   8  11       22.42       14.10      1.74 o
   8   8  11        2.51        4.64      1.44 o
   9   8  11        7.03        5.79      1.53 o
  10   8  11       12.86       13.94      1.47 o
   0   9  11       15.85       16.41      1.81 o
   1   9  11        0.37        0.44      1.02 o
   2   9  11        7.07        8.00      1.40 o
   3   9  11        2.87        0.80      1.02 o
   4   9  11       65.30       72.96      3.03 o
   5   9  11       28.75       28.76      4.27 o
   6   9  11        0.04        1.89      1.13 o
   7   9  11       10.21       12.75      1.47 o
   8   9  11        0.58        3.45      1.41 o
   9   9  11       58.31       58.07      4.01 o
   1  10  11        0.54        0.99      0.94 o
   2  10  11        0.79        1.33      1.28 o
   3  10  11       11.33       13.53      1.18 o
   4  10  11       28.91       34.84      2.15 o
   5  10  11        8.22        6.93      1.12 o
   6  10  11        0.04       -0.06      1.24 o
   7  10  11       57.59       59.17      4.10 o
   8  10  11       12.93       12.07      1.87 o
   4  11  11       37.66       39.77      2.97 o
   4  -5  12       15.23       15.21      1.53 o
   5  -5  12       25.69       24.59      1.84 o
   6  -5  12       12.52       12.75      1.50 o
   2  -4  12        0.03       -1.19      1.19 o
   3  -4  12        0.33       -0.93      0.93 o
   4  -4  12        0.83        1.67      1.24 o
   5  -4  12        6.25        5.09      1.30 o
   6  -4  12      245.88      266.63      7.91 o
   7  -4  12      180.83      207.85     12.77 o
   8  -4  12      182.29      199.57     16.70 o
   1  -3  12        2.03        4.72      1.27 o
   2  -3  12       82.60       85.58      3.73 o
   3  -3  12       32.58       32.88      1.50 o
   4  -3  12       45.88       42.04      2.52 o
   5  -3  12      106.74      106.71      4.44 o
   6  -3  12      123.87      123.12      5.80 o
   7  -3  12      234.59      250.33      7.10 o
   8  -3  12       23.71       29.68      1.51 o
   9  -3  12      114.59      134.01      6.60 o
  10  -3  12        0.02       -0.11      1.58 o
   0  -2  12       81.38       79.19      3.42 o
   1  -2  12        2.47        2.74      0.90 o
   2  -2  12       69.35       77.61      3.82 o
   3  -2  12      101.39      108.97      3.99 o
   4  -2  12      139.21      142.41      4.50 o
   5  -2  12       52.17       49.28      1.72 o
   6  -2  12        0.79        3.19      2.30 o
   7  -2  12       43.34       39.13      1.74 o
   8  -2  12      123.15      131.21      7.22 o
   9  -2  12      103.90      122.24      4.23 o
  10  -2  12       86.36       90.69      3.05 o
  -1  -1  12       33.98       26.60      1.81 o
   0  -1  12       13.00       12.72      1.33 o
   1  -1  12        0.00        0.85      1.30 o
   2  -1  12        4.02        4.61      1.05 o
   3  -1  12       25.98       25.84      1.92 o
   4  -1  12      127.08      145.27      6.15 o
   5  -1  12      199.50      205.98      5.57 o
   6  -1  12       27.45       29.67      1.09 o
   7  -1  12       19.07       24.21      1.99 o
   8  -1  12        0.88        2.59      0.95 o
   9  -1  12       32.40       34.18      3.56 o
  10  -1  12       13.18       13.10      1.01 o
  11  -1  12       28.48       28.91      2.84 o
  -1   0  12       87.01       79.96      3.48 o
   0   0  12      125.56      131.74      5.43 o
   1   0  12       14.04       11.42      1.50 o
   2   0  12       10.14       10.19      0.99 o
   3   0  12        8.67        7.81      0.73 o
   4   0  12      127.57      126.53      3.75 o
   5   0  12        2.40        2.26      0.81 o
   6   0  12       97.46      102.94      3.11 o
   7   0  12        2.23        2.85      1.09 o
   8   0  12        3.37        5.20      1.14 o
   9   0  12       26.27       23.45      3.89 o
  10   0  12       40.59       40.94      4.98 o
  11   0  12       18.98       18.83      1.63 o
  -1   1  12       44.61       42.01      1.98 o
   0   1  12       50.23       49.67      2.35 o
   1   1  12       91.23       92.79      3.07 o
   2   1  12       15.33       13.28      0.90 o
   3   1  12       15.29       14.69      1.13 o
   4   1  12       23.29       26.73      1.38 o
   5   1  12       12.63       10.29      0.98 o
   6   1  12       35.42       38.01      1.72 o
   7   1  12        0.09       -0.07      1.08 o
   8   1  12        1.08        0.97      1.12 o
   9   1  12        2.21        1.47      1.27 o
  10   1  12       13.02       11.54      1.43 o
  11   1  12       71.95       66.41      3.05 o
  -1   2  12       38.15       34.57      1.95 o
   0   2  12        0.02        0.28      0.78 o
   1   2  12      100.99      103.93      3.03 o
   2   2  12       13.68       18.43      1.37 o
   3   2  12       12.43        9.17      0.97 o
   4   2  12        7.16        6.11      0.96 o
   5   2  12        1.08       -0.53      1.05 o
   6   2  12       78.16       87.12      2.82 o
   7   2  12       71.83       80.76      4.09 o
   8   2  12        1.20        2.35      1.11 o
   9   2  12        3.35        2.77      1.29 o
  10   2  12      144.46      158.83      7.75 o
  11   2  12       29.76       27.30      3.14 o
  -1   3  12        0.45        2.77      2.06 o
   0   3  12       12.38       12.92      1.04 o
   1   3  12       12.69       13.42      0.94 o
   2   3  12       34.40       40.26      1.39 o
   3   3  12       11.35       10.71      3.80 o
   4   3  12       44.24       41.67      6.29 o
   5   3  12        2.24        1.33      0.70 o
   6   3  12        0.48        1.36      0.74 o
   7   3  12       36.32       39.12      3.65 o
   8   3  12       43.61       48.95      1.82 o
   9   3  12       37.98       40.94      3.08 o
  10   3  12        1.12        0.73      1.15 o
  11   3  12        2.53        1.30      1.13 o
  -1   4  12       32.03       29.61      2.22 o
   0   4  12        0.76       -0.77      1.22 o
   1   4  12       27.31       29.59      1.39 o
   2   4  12        0.05        0.69      1.27 o
   3   4  12       41.60       50.14      2.28 o
   4   4  12      101.68       99.69      3.08 o
   5   4  12        5.75        4.84      1.18 o
   6   4  12        1.09       -0.14      0.75 o
   7   4  12       12.07       11.61      2.49 o
   8   4  12        1.24        2.54      0.88 o
   9   4  12       19.73       22.87      4.11 o
  10   4  12       22.42       26.77      1.78 o
  11   4  12       97.81       96.73     13.30 o
  -1   5  12        5.52        3.80      0.94 o
   0   5  12        3.92        3.31      1.29 o
   1   5  12        0.05        1.07      1.15 o
   2   5  12       13.68       13.08      2.23 o
   3   5  12       10.96       14.02      1.43 o
   4   5  12       44.76       42.67      5.10 o
   5   5  12      179.05      204.38      9.06 o
   6   5  12       17.31       13.26      1.28 o
   7   5  12       34.78       33.23      3.49 o
   8   5  12        1.05        1.10      0.81 o
   9   5  12        8.93       13.85      2.50 o
  11   5  12        1.10       -0.40      1.41 o
  -1   6  12        0.66        1.38      1.37 o
   0   6  12       22.07       26.52      1.85 o
   1   6  12        1.53        9.63      1.30 o
   2   6  12        5.81        8.18      1.23 o
   3   6  12      176.65      201.43      5.39 o
   4   6  12       11.24       12.68      1.11 o
   5   6  12        0.68        7.21      1.29 o
   6   6  12      183.11      193.33      9.40 o
   7   6  12      133.24      157.17      5.01 o
   8   6  12       67.59       61.23      5.00 o
   9   6  12        5.57        5.77      0.94 o
  10   6  12       14.35       16.00      1.70 o
  11   6  12      146.35      143.43      8.14 o
   0   7  12       36.68       37.55      2.13 o
   1   7  12       11.82       12.33      1.29 o
   2   7  12      235.30      269.38     13.56 o
   3   7  12        9.92       13.83      1.48 o
   4   7  12      130.76      143.71      5.01 o
   5   7  12        8.30        8.89      1.39 o
   6   7  12        7.13        8.07      0.99 o
   7   7  12      173.49      158.15     23.78 o
   8   7  12       77.75       73.88      5.43 o
   9   7  12       49.15       56.62      3.90 o
  10   7  12        4.49        4.10      1.55 o
   1   8  12       65.00       64.35      3.52 o
   2   8  12        1.28        0.56      0.90 o
   3   8  12      162.94      163.74      5.54 o
   4   8  12      205.25      204.25     15.27 o
   5   8  12        2.33        4.79      0.94 o
   6   8  12        3.32        2.17      1.19 o
   7   8  12       26.83       26.10      1.72 o
   8   8  12        2.88        2.91      1.05 o
   2   9  12       81.77       73.33      3.26 o
   3   9  12       10.99        8.25      2.50 o
   4   9  12       26.49       27.72      2.88 o
   5   9  12       64.41       64.92      3.51 o
   6   9  12       52.37       59.48      3.90 o
   7   9  12       17.86       19.45      1.89 o
   8   9  12        0.11        0.08      1.16 o
   5  10  12      122.45      131.52      5.39 o
   4  -3  13       14.22        8.90      1.33 o
   5  -3  13        5.03        3.39      1.19 o
   6  -3  13       39.96       35.45      2.01 o
   7  -3  13      300.04      308.84     11.21 o
   2  -2  13       70.41       70.17      3.36 o
   3  -2  13        0.16       -0.23      1.36 o
   4  -2  13       43.75       47.83      2.37 o
   5  -2  13       61.84       65.02      3.05 o
   6  -2  13        1.40        1.30      1.84 o
   7  -2  13        0.59        2.08      1.13 o
   8  -2  13        0.67        0.16      0.66 o
   9  -2  13      181.80      198.21     11.26 o
   1  -1  13      140.61      136.50      5.88 o
   2  -1  13      157.43      153.61      6.00 o
   3  -1  13       17.63       19.28      1.58 o
   4  -1  13       37.30       44.52      2.15 o
   5  -1  13        0.18        0.40      1.16 o
   6  -1  13       47.05       56.72      2.58 o
   7  -1  13      134.33      128.85     10.11 o
   8  -1  13        4.17        1.22      1.25 o
   9  -1  13       23.26       22.96      1.77 o
   1   0  13       12.41       12.86      1.30 o
   2   0  13       43.12       43.00      2.37 o
   3   0  13       49.02       55.07      2.52 o
   4   0  13       11.85       14.85      1.22 o
   5   0  13       10.90       11.17      1.46 o
   6   0  13       25.57       26.29      1.74 o
   7   0  13       19.76       24.24      3.41 o
   8   0  13      278.73      300.90     10.79 o
   9   0  13        2.26        0.30      1.24 o
  10   0  13        2.02        4.76      1.81 o
   1   1  13        2.30        2.35      1.02 o
   2   1  13       74.30       78.06      3.31 o
   3   1  13       10.51       10.13      1.01 o
   4   1  13        2.08       -1.17      1.20 o
   5   1  13        1.92        2.33      2.28 o
   6   1  13       51.97       54.07      4.14 o
   7   1  13       28.67       29.38      1.75 o
   8   1  13       18.00       20.30      1.91 o
   9   1  13      103.70      116.97      5.67 o
  10   1  13       23.50       25.67      2.36 o
   0   2  13       57.65       45.26      2.37 o
   1   2  13        1.74        2.26      1.16 o
   2   2  13       87.79       94.16      3.05 o
   3   2  13       16.90       16.46      1.07 o
   4   2  13       62.45       58.89      2.52 o
   5   2  13      109.72      108.47      4.95 o
   6   2  13       41.55       36.99      2.93 o
   7   2  13        3.69        3.35      0.88 o
   8   2  13       64.46       61.75      2.69 o
   9   2  13        5.00        6.41      1.32 o
  10   2  13        2.97        1.44      0.95 o
   0   3  13        0.80       -0.71      2.12 o
   1   3  13        2.88        2.20      2.18 o
   2   3  13       13.33       12.34      1.02 o
   3   3  13       10.53       10.18      1.43 o
   4   3  13       76.13       83.12      3.43 o
   5   3  13       32.09       25.38      1.78 o
   6   3  13      152.83      160.52      6.36 o
   7   3  13        2.96        3.00      1.14 o
   8   3  13        2.98        0.43      0.78 o
   9   3  13        8.09        6.50      1.37 o
  10   3  13       34.97       31.97      1.76 o
   0   4  13       31.51       29.36      1.99 o
   1   4  13       11.94       12.40      1.32 o
   2   4  13        6.77        9.78      1.87 o
   3   4  13        3.06        4.30      1.05 o
   4   4  13       50.86       50.93      2.70 o
   5   4  13        2.35        1.73      0.88 o
   6   4  13       24.44       29.78      1.66 o
   7   4  13       43.70       39.75      2.38 o
   8   4  13        0.02       -0.05      0.85 o
   9   4  13       26.25       23.25      4.11 o
  10   4  13        1.96        3.54      1.29 o
   1   5  13        0.00        1.59      1.81 o
   2   5  13        0.66        0.13      1.25 o
   3   5  13        4.99        3.83      0.95 o
   4   5  13        0.09        0.30      0.88 o
   5   5  13        0.08        1.15      1.43 o
   6   5  13       49.84       49.63      2.28 o
   7   5  13       30.91       30.50      2.02 o
   8   5  13       35.96       38.90      2.87 o
   9   5  13        3.86        9.00      1.77 o
  10   5  13        0.00        1.44      0.89 o
   1   6  13       43.08       39.58      2.13 o
   2   6  13       13.42       14.46      1.63 o
   3   6  13       53.38       55.29      4.00 o
   4   6  13      100.82      103.55      3.93 o
   5   6  13       34.31       49.82      2.36 o
   6   6  13        7.41        9.29      1.53 o
   7   6  13       68.09       76.29      5.07 o
   8   6  13      190.17      191.68     13.90 o
   9   6  13      243.11      232.68     29.21 o
   2   7  13       46.60       48.80      2.69 o
   3   7  13       41.25       51.72      2.87 o
   4   7  13      124.85      121.19      6.42 o
   5   7  13      206.76      230.40     18.79 o
   6   7  13       12.12       15.43      1.73 o
   7   7  13       14.34       13.12      2.02 o
   8   7  13       46.72       45.92      2.47 o
   9   7  13        0.57        0.99      1.13 o
   3   8  13       35.46       33.84      4.71 o
   4   8  13        6.03        6.32      1.57 o
   5   8  13       75.06       80.33      4.58 o
   6   8  13       45.58       34.16      2.91 o
   7   8  13       77.31       72.89      7.34 o
   6  -1  14        1.22        3.39      2.04 o
   4   0  14       65.00       71.02      3.34 o
   5   0  14      105.74      103.15      4.13 o
   6   0  14        8.02        7.44      1.67 o
   7   0  14        0.28        2.45      1.24 o
   8   0  14        1.88        1.36      1.79 o
   3   1  14        0.02        0.99      1.27 o
   4   1  14       47.32       46.89      3.67 o
   5   1  14       12.32        9.99      1.13 o
   6   1  14        4.99        4.80      0.98 o
   7   1  14      126.27      124.34      4.55 o
   8   1  14        2.10        1.48      1.03 o
   3   2  14       18.70       14.10      1.25 o
   4   2  14       17.01       12.94      1.48 o
   5   2  14        0.08        0.24      2.09 o
   6   2  14      159.23      155.67      6.94 o
   7   2  14       41.22       41.90      2.30 o
   8   2  14        7.93        5.55      3.32 o
   9   2  14        0.12        1.42      1.36 o
   3   3  14        0.02       -0.50      0.88 o
   4   3  14       36.53       31.45      2.03 o
   5   3  14        9.49        7.07      1.31 o
   6   3  14        6.00        3.39      1.06 o
   7   3  14       44.68       46.04      2.27 o
   8   3  14       35.57       35.73      2.45 o
   9   3  14       67.61       64.66      2.59 o
   3   4  14        1.08       -0.57      1.04 o
   4   4  14       46.55       43.72      2.11 o
   5   4  14       92.39       89.39      4.61 o
   6   4  14        0.14       -1.31      1.31 o
   7   4  14        5.58        5.91      2.20 o
   8   4  14        0.84        0.02      0.85 o
   9   4  14        4.74        5.89      1.09 o
   3   5  14        0.63        0.62      1.40 o
   4   5  14       92.97       99.98      8.57 o
   5   5  14       83.49       91.91      4.83 o
   6   5  14       13.78       13.42      1.56 o
   7   5  14       44.75       40.32      4.96 o
   8   5  14       11.89       11.03      1.20 o
   4   6  14       35.21       34.58      2.04 o
   5   6  14       18.66       16.20      1.45 o
   6   6  14       20.59       18.55      1.45 o
   7   6  14       36.03       37.43      4.85 o
 
